# Supplementary material for: Transcriptomic profiling of immune modulation induced by vitamin D3 in the VitDPAS and VitDHiD cohort studies
Source: Sci Rep. 2025 May 19;15:17334. doi: 10.1038/s41598-025-02495-w (PMC12089289; doi:10.1038/s41598-025-02495-w)
Supplement: Supplementary file 1 — Supplementary Material 1 [file 41598_2025_2495_MOESM1_ESM.xlsx]

## Sheet: Sheet1
Supplementary Table S1: VitDPAS datasets. This study utilized 90 RNA-seq datasets, which were deposited in the GEO database. Each entry provides the sample name, treatment type, participant ID, and the number of uniquely aligned reads.
Sample Name	Treatment	Participant No.	Number of uniquely aligned reads
d0_Ind01	not supplemented (d0)	1	2.0M
d0_Ind02	not supplemented (d0)	2	5.2M
d0_Ind03	not supplemented (d0)	3	6.2M
d0_Ind04	not supplemented (d0)	4	11.9M
d0_Ind05	not supplemented (d0)	5	5.7M
d0_Ind06	not supplemented (d0)	6	4.7M
d0_Ind07	not supplemented (d0)	7	3.2M
d0_Ind08	not supplemented (d0)	8	5.1M
d0_Ind09	not supplemented (d0)	9	3.0M
d0_Ind10	not supplemented (d0)	10	4.4M
d0_Ind11	not supplemented (d0)	11	7.1M
d0_Ind12	not supplemented (d0)	12	2.2M
d0_Ind13	not supplemented (d0)	13	2.4M
d0_Ind14	not supplemented (d0)	14	2.9M
d0_Ind15	not supplemented (d0)	15	4.4M
d0_Ind16	not supplemented (d0)	16	2.9M
d0_Ind17	not supplemented (d0)	17	2.8M
d0_Ind18	not supplemented (d0)	18	2.9M
d0_Ind19	not supplemented (d0)	19	2.3M
d0_Ind20	not supplemented (d0)	20	1.3M
d0_Ind21	not supplemented (d0)	21	6.6M
d0_Ind22	not supplemented (d0)	22	2.8M
d0_Ind23	not supplemented (d0)	23	1.7M
d0_Ind24	not supplemented (d0)	24	2.2M
d0_Ind25	not supplemented (d0)	25	3.6M
d0_Ind26	not supplemented (d0)	26	6.1M
d0_Ind27	not supplemented (d0)	27	2.0M
d0_Ind28	not supplemented (d0)	28	2.2M
d0_Ind29	not supplemented (d0)	29	3.8M
d0_Ind30	not supplemented (d0)	30	4.0M
d0_Ind31	not supplemented (d0)	31	5.4M
d0_Ind32	not supplemented (d0)	32	5.4M
d0_Ind33	not supplemented (d0)	33	1.8M
d0_Ind34	not supplemented (d0)	34	2.9M
d0_Ind35	not supplemented (d0)	35	3.7M
d0_Ind36	not supplemented (d0)	36	9.6M
d0_Ind37	not supplemented (d0)	37	3.2M
d0_Ind38	not supplemented (d0)	38	3.5M
d0_Ind39	not supplemented (d0)	39	5.4M
d0_Ind40	not supplemented (d0)	40	7.0M
d0_Ind41	not supplemented (d0)	41	18.0M
d0_Ind42	not supplemented (d0)	42	7.1M
d0_Ind43	not supplemented (d0)	43	3.7M
d0_Ind44	not supplemented (d0)	44	4.0M
d0_Ind45	not supplemented (d0)	45	5.4M
d1_Ind01	supplemented for 24 h with 1,000 IU vitamin D3/kg (d1)	1	13.0M
d1_Ind02	supplemented for 24 h with 1,000 IU vitamin D3/kg (d1)	2	5.5M
d1_Ind03	supplemented for 24 h with 1,000 IU vitamin D3/kg (d1)	3	4.5M
d1_Ind04	supplemented for 24 h with 1,000 IU vitamin D3/kg (d1)	4	4.0M
d1_Ind05	supplemented for 24 h with 1,000 IU vitamin D3/kg (d1)	5	4.3M
d1_Ind06	supplemented for 24 h with 1,000 IU vitamin D3/kg (d1)	6	11.5M
d1_Ind07	supplemented for 24 h with 1,000 IU vitamin D3/kg (d1)	7	4.1M
d1_Ind08	supplemented for 24 h with 1,000 IU vitamin D3/kg (d1)	8	4.7M
d1_Ind09	supplemented for 24 h with 1,000 IU vitamin D3/kg (d1)	9	4.5M
d1_Ind10	supplemented for 24 h with 1,000 IU vitamin D3/kg (d1)	10	5.1M
d1_Ind11	supplemented for 24 h with 1,000 IU vitamin D3/kg (d1)	11	3.4M
d1_Ind12	supplemented for 24 h with 1,000 IU vitamin D3/kg (d1)	12	3.7M
d1_Ind13	supplemented for 24 h with 1,000 IU vitamin D3/kg (d1)	13	4.7M
d1_Ind14	supplemented for 24 h with 1,000 IU vitamin D3/kg (d1)	14	3.5M
d1_Ind15	supplemented for 24 h with 1,000 IU vitamin D3/kg (d1)	15	3.1M
d1_Ind16	supplemented for 24 h with 1,000 IU vitamin D3/kg (d1)	16	4.0M
d1_Ind17	supplemented for 24 h with 1,000 IU vitamin D3/kg (d1)	17	2.6M
d1_Ind18	supplemented for 24 h with 1,000 IU vitamin D3/kg (d1)	18	2.3M
d1_Ind19	supplemented for 24 h with 1,000 IU vitamin D3/kg (d1)	19	1.5M
d1_Ind20	supplemented for 24 h with 1,000 IU vitamin D3/kg (d1)	20	2.5M
d1_Ind21	supplemented for 24 h with 1,000 IU vitamin D3/kg (d1)	21	1.7M
d1_Ind22	supplemented for 24 h with 1,000 IU vitamin D3/kg (d1)	22	5.2M
d1_Ind23	supplemented for 24 h with 1,000 IU vitamin D3/kg (d1)	23	1.7M
d1_Ind24	supplemented for 24 h with 1,000 IU vitamin D3/kg (d1)	24	3.7M
d1_Ind25	supplemented for 24 h with 1,000 IU vitamin D3/kg (d1)	25	4.3M
d1_Ind26	supplemented for 24 h with 1,000 IU vitamin D3/kg (d1)	26	5.8M
d1_Ind27	supplemented for 24 h with 1,000 IU vitamin D3/kg (d1)	27	2.1M
d1_Ind28	supplemented for 24 h with 1,000 IU vitamin D3/kg (d1)	28	6.0M
d1_Ind29	supplemented for 24 h with 1,000 IU vitamin D3/kg (d1)	29	4.3M
d1_Ind30	supplemented for 24 h with 1,000 IU vitamin D3/kg (d1)	30	4.2M
d1_Ind31	supplemented for 24 h with 1,000 IU vitamin D3/kg (d1)	31	7.1M
d1_Ind32	supplemented for 24 h with 1,000 IU vitamin D3/kg (d1)	32	2.8M
d1_Ind33	supplemented for 24 h with 1,000 IU vitamin D3/kg (d1)	33	3.4M
d1_Ind34	supplemented for 24 h with 1,000 IU vitamin D3/kg (d1)	34	2.4M
d1_Ind35	supplemented for 24 h with 1,000 IU vitamin D3/kg (d1)	35	4.7M
d1_Ind36	supplemented for 24 h with 1,000 IU vitamin D3/kg (d1)	36	3.2M
d1_Ind37	supplemented for 24 h with 1,000 IU vitamin D3/kg (d1)	37	2.6M
d1_Ind38	supplemented for 24 h with 1,000 IU vitamin D3/kg (d1)	38	4.5M
d1_Ind39	supplemented for 24 h with 1,000 IU vitamin D3/kg (d1)	39	5.5M
d1_Ind40	supplemented for 24 h with 1,000 IU vitamin D3/kg (d1)	40	3.1M
d1_Ind41	supplemented for 24 h with 1,000 IU vitamin D3/kg (d1)	41	8.0M
d1_Ind42	supplemented for 24 h with 1,000 IU vitamin D3/kg (d1)	42	5.1M
d1_Ind43	supplemented for 24 h with 1,000 IU vitamin D3/kg (d1)	43	4.3M
d1_Ind44	supplemented for 24 h with 1,000 IU vitamin D3/kg (d1)	44	6.6M
d1_Ind45	supplemented for 24 h with 1,000 IU vitamin D3/kg (d1)	45	3.6M
