# Supplementary material for: Transcriptomic profiling of immune modulation induced by vitamin D3 in the VitDPAS and VitDHiD cohort studies
Source: Sci Rep. 2025 May 19;15:17334. doi: 10.1038/s41598-025-02495-w (PMC12089289; doi:10.1038/s41598-025-02495-w)
Supplement: Supplementary file 2 — Supplementary Material 2 [file 41598_2025_2495_MOESM2_ESM.xlsx]

## Sheet: Sheet 1
Supplementary Table S2: Vitamin D3-induced transcriptome of PBMCs in vivo. RNA-seq analysis was conducted on PBMCs isolated immediately before (d0) and 24 hours after (d1) a vitamin D3 bolus supplementation. Across all 90 samples, a total of 8,397 genes were expressed with an average CPM > 10. Of these, 758 genes were significantly regulated (p < 0.05) in response to vitamin D3 supplementation (o…
HGNC symbol	ENSEMBL gene id	entrezgene id	Description	Chromosome name	Start position	End position	Gene biotype	Strand	d0_Ind01	d1_Ind01	d0_Ind02	d1_Ind02	d0_Ind03	d1_Ind03	d0_Ind04	d1_Ind04	d0_Ind05	d1_Ind05	d0_Ind06	d1_Ind06	d0_Ind07	d1_Ind07	d0_Ind08	d1_Ind08	d0_Ind09	d1_Ind09	d0_Ind10	d1_Ind10	d0_Ind11	d1_Ind11	d0_Ind12	d1_Ind12	d0_Ind13	d1_Ind13	d0_Ind14	d1_Ind14	d0_Ind15	d1_Ind15	d0_Ind16	d1_Ind16	d0_Ind17	d1_Ind17	d0_Ind18	d1_Ind18	d0_Ind19	d1_Ind19	d0_Ind20	d1_Ind20	d0_Ind21
NAMPT	ENSG00000105835	10135	nicotinamide phosphoribosyltransferase	7	106248298	106285966	protein coding	-1	121.312	62.7307	98.5633	62.4907	119.246	94.7646	127.707	77.457	78.7028	74.7966	79.0099	52.4616	211.352	105.768	76.3327	43.3601	242.332	136.967	76.3049	82.1578	111.166	58.5531	131.818	110.235	151.984	73.5898	118.358	88.4931	73.0812	52.9546	124.479	56.559	101.41	99.7193	104.514	56.938	82.4562	93.8399	146.451	120.078	196.868
TAMALIN	ENSG00000161835	160622	trafficking regulator and scaffold protein tamalin	12	52006946	52015889	protein coding	1	14.1531	10.953	12.9427	7.81134	16.3071	20.1627	29.9312	16.095	21.9172	15.9566	23.0029	16.8273	33.8163	8.98034	30.1313	18.1507	22.6864	27.1843	16.2784	24.226	32.3391	13.124	27.3776	15.8992	67.7768	14.718	12.244	25.1401	25.0564	14.257	11.2235	11.3118	14.7684	20.941	75.7193	27.4523	2.03596	12.24	76.4093	30.0196	60.8871
KLF11	ENSG00000172059	8462	KLF transcription factor 11	2	10042849	10054836	protein coding	1	30.328	54.7649	66.7045	50.7737	87.6508	71.5775	77.8212	63.3739	56.7855	72.802	86.0108	51.4718	89.8245	63.8602	59.2583	57.4773	81.4647	67.9607	73.2527	65.3049	92.9749	60.5721	116.608	74.1964	77.019	62.7967	42.8538	72.4034	100.226	43.7894	82.6458	92.551	50.2127	37.8933	119.445	44.737	45.809	54.0599	146.451	94.1993	122.789
CYCS	ENSG00000172115	54205	cytochrome c, somatic	7	25118656	25125260	protein coding	-1	46.5029	55.7607	59.7354	55.6558	58.0941	60.4881	71.835	53.3145	69.7366	46.8726	73.0091	52.4616	73.9731	49.8908	58.2539	56.4689	79.4023	57.5052	60.0265	48.4521	53.5617	44.4196	139.93	62.537	122.204	72.6086	67.3418	56.3138	81.4333	62.1199	88.7677	54.5023	64.9811	62.8231	63.9882	79.3065	78.3843	103.02	135.839	81.7774	86.2567
KLF10	ENSG00000155090	7071	KLF transcription factor 10	8	102648784	102655725	protein coding	-1	74.809	111.521	101.55	82.019	146.764	109.887	170.608	142.843	109.586	146.601	133.017	78.1975	152.173	104.771	110.482	104.871	127.869	93.0538	165.836	132.716	125.314	113.068	251.469	143.093	146.85	83.4018	125.501	97.5435	179.571	53.973	208.145	192.3	87.6261	133.624	248.487	126.077	136.409	133.62	314.127	247.403	261.814
TSC22D3	ENSG00000157514	1831	TSC22 domain family member 3	X	107713221	107777342	protein coding	-1	568.144	503.837	471.909	338.817	498.386	502.051	542.753	409.415	703.344	628.292	529.066	569.159	695.347	532.834	667.911	425.534	653.78	618.965	723.37	623.557	644.761	575.435	622.587	394.301	1119.34	414.065	729.536	604.367	646.246	642.584	679.532	562.505	301.276	385.914	830.779	660.888	512.043	490.619	683.439	340.567	524.644
PER1	ENSG00000179094	5187	period circadian regulator 1	17	8140472	8156506	protein coding	-1	141.531	231.008	166.263	90.8068	283.336	139.123	318.269	307.816	421.409	320.13	263.033	257.359	479.768	206.548	393.716	186.549	404.23	325.166	366.264	262.273	420.408	281.66	177.448	94.3354	490.868	169.747	208.147	268.496	473.984	165.992	243.856	220.066	120.117	202.43	607.887	160.647	96.7079	103.02	482.865	205.996	403.884
S1PR1	ENSG00000170989	1901	sphingosine-1-phosphate receptor 1	1	101236865	101243713	protein coding	1	117.268	185.205	193.144	200.166	117.207	138.114	189.565	172.015	120.545	119.675	156.02	162.334	118.357	142.688	176.771	181.507	126.838	141.149	158.714	215.928	139.462	216.041	100.385	164.292	169.442	143.255	128.562	124.695	128.414	152.754	101.011	119.288	127.993	134.621	119.445	133.194	120.121	119.34	90.2055	135.606	90.3158
DUSP1	ENSG00000120129	1843	dual specificity phosphatase 1	5	172768096	172771195	protein coding	-1	474.127	413.226	597.354	264.609	956.005	590.767	654.496	546.222	675.449	679.153	506.063	358.323	1346.31	629.622	730.183	461.835	1481.83	1082.14	724.388	685.702	767.043	342.232	584.056	577.672	888.286	422.896	787.694	569.171	964.672	576.391	825.437	719.841	474.559	463.695	1252.03	678.172	456.054	695.639	1244.84	716.329	872.715
DUSP2	ENSG00000158050	1844	dual specificity phosphatase 2	2	96143169	96145440	protein coding	-1	97.0496	83.641	58.7398	40.0331	36.691	32.2603	99.7708	73.4332	54.7931	56.8454	72.009	62.3601	50.7244	25.9432	77.3371	30.2512	133.025	108.737	66.1309	58.9851	116.219	79.7533	49.6853	54.0574	109.881	65.7403	36.7319	42.2353	80.3893	74.3402	37.7518	30.8503	57.1046	60.8287	140.774	34.5695	31.5573	19.38	112.492	44.5118	58.8575
TNFAIP3	ENSG00000118503	7128	TNF alpha induced protein 3	6	137867214	137883314	protein coding	1	222.405	190.184	175.224	153.297	187.532	143.155	259.404	186.098	206.221	157.572	214.027	161.344	192.33	140.692	290.265	171.424	308.329	231.066	208.567	194.862	228.395	196.859	221.049	208.81	505.245	205.07	192.842	171.958	274.576	213.855	161.21	155.28	210.696	214.396	415.923	175.898	105.87	220.32	283.351	212.207	248.622
SBDS	ENSG00000126524	51119	SBDS ribosome maturation factor	7	66987680	66995693	protein coding	-1	51.5576	33.8547	41.8147	37.1039	32.6142	21.1708	51.8808	34.2018	38.8533	34.9051	45.0056	37.614	35.9298	26.941	37.162	36.3015	43.3104	47.0497	41.7133	28.4392	47.4981	41.3909	61.8532	45.5778	116.042	54.9471	44.8945	42.2353	56.3769	23.4222	47.955	47.3039	51.1972	54.8456	57.5893	30.5025	33.5933	22.44	43.5109	65.2149	55.8132
CSRNP1	ENSG00000144655	64651	cysteine and serine rich nuclear protein 1	3	39141855	39154562	protein coding	-1	70.7653	38.8333	41.8147	33.1982	74.4012	50.4067	52.8785	53.3145	46.8232	46.8726	59.0074	33.6546	119.414	48.893	67.2933	53.4438	101.058	76.3251	47.8177	58.9851	73.7736	40.3814	126.748	84.7959	105.773	59.8531	84.6874	59.3306	96.0495	52.9546	101.011	78.1542	64.9811	71.7979	157.837	90.4908	72.2765	74.4599	192.085	102.481	107.567
CDKN1A	ENSG00000124762	1026	cyclin dependent kinase inhibitor 1A	6	36676460	36687337	protein coding	1	22.2405	37.8376	41.8147	29.2925	79.4972	46.3742	36.9152	31.184	43.8345	41.8861	45.0056	27.7156	61.292	31.9301	33.1445	25.2093	46.404	43.9131	41.7133	40.0256	47.4981	28.267	57.7972	55.1173	36.9691	28.4547	47.9555	43.2409	83.5213	29.5324	42.8534	54.5023	40.3671	62.8231	132.242	37.6198	29.5214	57.1199	77.4706	47.6172	56.8279
NFKBIZ	ENSG00000144802	64332	NFKB inhibitor zeta	3	101827991	101861022	protein coding	1	211.285	209.102	281.752	227.505	281.298	197.594	314.278	281.662	274.962	254.309	222.028	192.029	371.979	290.364	266.16	250.077	308.329	308.437	272.663	206.448	235.469	207.964	262.622	211.99	292.672	260.999	220.391	250.395	275.62	184.323	346.908	280.738	213.65	232.346	443.651	220.635	209.704	310.08	405.394	371.621	390.692
GADD45B	ENSG00000099860	4616	growth arrest and DNA damage inducible beta	19	2476122	2478259	protein coding	1	59.645	49.7863	38.828	34.1746	63.1901	65.5287	57.8671	56.3323	41.842	41.8861	66.0083	36.6242	123.641	59.8689	52.2277	47.3936	61.872	58.5507	37.6438	45.2921	54.5723	52.4958	127.762	97.5153	93.4498	58.8719	128.562	90.5043	99.1816	63.1382	111.215	76.0975	47.259	68.8063	116.245	77.273	148.625	98.9399	125.226	112.832	157.292
CXCR4	ENSG00000121966	7852	C-X-C motif chemokine receptor 4	2	136114349	136119177	protein coding	-1	252.733	405.26	354.43	253.868	382.198	190.537	522.799	307.816	420.412	364.01	408.051	353.374	395.228	244.465	504.198	291.42	498.069	296.936	509.717	423.429	498.224	471.453	222.063	195.031	435.414	305.153	257.123	272.518	388.374	403.27	358.132	279.71	196.912	258.273	496.975	319.26	232.099	227.46	442.537	347.813	342.997
PFKFB3	ENSG00000170525	5209	6-phosphofructo-2-kinase/fructose-2,6-biphosphatase 3	10	6144934	6254644	protein coding	1	88.9621	61.735	79.6471	67.3728	110.073	99.8053	100.769	90.5341	71.7291	73.7993	132.017	64.3397	138.435	110.758	84.3678	71.5946	201.084	134.876	101.74	127.45	142.494	76.7247	135.874	132.494	118.096	82.4206	73.4637	106.594	115.886	94.7073	95.9099	76.0975	129.962	114.677	99.1816	76.2563	90.6001	100.98	148.574	118.008	149.173
TNFSF14	ENSG00000125735	8740	TNF superfamily member 14	19	6661253	6670588	protein coding	-1	30.328	30.8675	27.8765	30.2689	24.4607	22.179	35.9175	47.2789	17.9323	23.9349	27.0034	24.7461	16.9081	19.9563	24.1051	33.2763	43.3104	51.2319	26.4524	29.4926	23.2437	29.2765	9.12587	43.4579	6.16152	38.2667	11.2236	15.084	20.8803	29.5324	20.4064	6.17007	30.5214	21.9382	6.39882	24.402	19.3416	26.52	8.48993	19.668	15.2218
HIF1A	ENSG00000100644	3091	hypoxia inducible factor 1 subunit alpha	14	61695513	61748259	protein coding	1	130.41	121.479	180.202	153.297	169.186	114.927	199.542	159.944	147.443	152.585	168.021	119.771	197.614	136.701	160.7	132.097	284.611	123.375	161.766	172.742	193.024	168.592	161.224	120.834	151.984	152.086	120.399	126.706	155.559	134.423	146.926	161.45	130.947	181.489	140.774	97.608	166.948	134.64	221.799	260.86	256.741
NR4A2	ENSG00000153234	4929	nuclear receptor subfamily 4 group A member 2	2	156324437	156342348	protein coding	-1	8.08746	13.9402	15.9294	12.6934	23.4415	12.0976	26.9381	15.089	16.936	22.9376	25.0031	11.8781	73.9731	23.9476	33.1445	22.1842	59.8096	31.3665	20.348	31.5992	36.3815	10.0954	12.1678	15.8992	33.8884	21.5864	17.3456	13.0728	42.8047	12.2203	7.14223	27.7653	15.753	13.9607	66.1211	21.3518	17.3056	12.24	111.43	52.793	66.9758
GLUL	ENSG00000135821	2752	glutamate-ammonia ligase	1	182378098	182392206	protein coding	-1	444.81	281.79	256.862	230.434	374.045	414.343	271.377	284.679	285.92	288.216	307.038	250.43	481.882	336.264	241.051	227.893	460.946	369.079	326.585	336.004	271.851	189.793	411.678	345.543	404.607	238.431	361.197	416.32	367.494	264.773	481.59	461.727	356.412	288.189	400.992	382.298	418.389	431.459	380.985	334.356	455.638
JUNB	ENSG00000171223	3726	JunB proto-oncogene, AP-1 transcription factor subunit	19	12791486	12793315	protein coding	1	327.542	311.662	354.43	203.095	480.041	264.131	451.962	350.065	290.901	348.054	412.052	241.521	936.288	350.233	411.795	370.073	572.316	519.638	483.264	486.627	501.256	248.346	393.427	576.612	619.233	276.698	387.725	340.899	649.378	312.636	452.001	449.387	344.597	388.905	894.768	481.94	295.214	328.44	995.444	601.426	575.383
EIF1	ENSG00000173812	10209	eukaryotic translation initiation factor 1	17	41688885	41692668	protein coding	1	445.821	526.739	491.821	410.095	562.596	405.27	607.604	523.086	478.194	518.59	555.069	462.256	680.553	486.934	539.351	538.472	468.164	489.317	486.317	534.026	585.136	532.025	623.601	513.015	947.848	509.242	532.612	501.796	661.907	492.885	588.724	614.95	436.161	359.987	744.395	566.33	378.688	530.399	740.746	695.626	713.394
SAT1	ENSG00000130066	6303	spermidine/spermine N1-acetyltransferase 1	X	23783173	23786210	protein coding	1	222.405	166.286	256.862	198.213	303.72	278.245	252.42	238.407	222.161	211.425	186.023	168.273	338.163	241.471	169.74	151.256	368.138	281.253	193.306	189.595	214.247	150.421	305.21	257.568	206.411	190.352	249.981	202.126	256.828	169.047	249.978	287.937	237.28	250.295	207.961	234.869	274.854	299.88	281.229	247.403	320.672
ETS2	ENSG00000157557	2114	ETS proto-oncogene 2, transcription factor	21	38805183	38824955	protein coding	1	114.235	91.6068	88.6074	62.4907	100.9	94.7646	112.741	105.623	139.473	127.653	67.0084	75.228	131.038	97.7859	90.394	87.7285	141.274	99.3271	136.331	109.544	103.081	112.058	112.552	64.6569	87.2882	64.7591	86.728	87.4875	89.7854	77.3952	105.093	109.005	72.8576	52.8512	123.71	62.0218	62.0967	90.7799	145.39	100.41	131.922
CCR5	ENSG00000160791	1234	C-C motif chemokine receptor 5	3	46370946	46376206	protein coding	1	70.7653	69.7008	43.8059	50.7737	40.7678	52.423	39.9083	44.2611	43.8345	42.8834	26.0033	26.7257	26.419	37.917	23.1007	40.335	23.7176	35.5487	27.4698	42.1322	23.2437	31.2956	43.6014	48.7576	37.9961	35.3231	20.4066	41.2297	34.4526	43.7894	19.386	27.7653	62.0274	53.8484	15.997	38.6365	50.8989	27.54	16.9799	36.2305	28.414
IRS2	ENSG00000185950	8660	insulin receptor substrate 2	13	109752695	109786583	protein coding	-1	121.312	167.282	157.303	93.736	205.877	120.976	170.608	167.991	274.962	236.357	193.024	162.334	294.836	171.624	287.252	164.365	270.174	241.522	274.698	225.407	253.66	174.65	110.524	172.772	151.984	116.763	140.805	146.818	322.601	211.819	179.576	203.612	94.518	145.59	286.88	164.714	61.0787	68.3399	386.292	187.363	263.844
OTUD1	ENSG00000165312	220213	OTU deubiquitinase 1	10	23439075	23442377	protein coding	1	25.2733	47.7948	49.7795	39.0567	54.0173	44.3579	44.8969	44.2611	46.8232	52.8563	48.006	43.5531	68.6893	35.9214	52.2277	46.3852	52.5912	49.1408	63.0787	47.3987	70.7418	54.5149	57.7972	59.3571	67.7768	38.2667	72.4434	64.3586	99.1816	59.0648	65.3004	77.1259	61.0429	38.8905	87.4505	84.3903	45.809	58.1399	99.7566	66.2501	70.0201
ACSL1	ENSG00000151726	2180	acyl-CoA synthetase long chain family member 1	4	184755595	184826818	protein coding	-1	181.968	143.385	137.391	146.463	171.225	161.302	132.695	141.837	147.443	156.574	124.016	122.74	231.43	151.668	127.556	124.03	203.146	139.058	174.993	129.557	155.632	100.954	177.448	127.194	58.5345	59.8531	153.049	129.723	149.294	92.6706	184.678	156.308	129.962	123.652	122.644	75.2395	172.038	178.5	193.146	167.695	223.253
H3-3B	ENSG00000132475	3021	H3.3 histone B	17	75776434	75785893	protein coding	-1	810.768	525.743	475.892	458.916	555.461	661.336	532.776	499.95	519.04	517.593	499.062	422.663	563.252	439.039	479.088	457.802	498.069	443.313	510.734	490.84	512.373	481.548	1061.64	525.735	1190.2	500.411	935.642	658.67	765.264	516.308	910.124	604.667	572.031	615.268	782.788	867.288	949.774	848.639	770.461	581.758	716.438
SLC2A3	ENSG00000059804	6515	solute carrier family 2 member 3	12	7919230	8019007	protein coding	-1	304.291	150.355	182.193	155.25	149.822	138.114	225.482	162.961	153.421	164.553	168.021	130.659	282.155	174.618	197.862	171.424	340.296	239.431	183.132	193.808	258.713	160.516	233.217	193.971	210.519	171.71	187.741	166.93	151.382	146.644	158.149	159.393	235.31	235.337	204.762	271.472	257.549	247.86	193.146	207.031	247.607
PTRH2	ENSG00000141378	51651	peptidyl-tRNA hydrolase 2	17	59674636	59707626	protein coding	-1	28.3061	15.9316	14.9338	16.5991	15.2879	21.1708	14.9656	18.1068	16.936	18.9485	16.002	22.7664	22.1919	25.9432	14.0613	15.1256	17.5304	9.40994	11.1914	15.7996	10.106	21.2002	10.1399	28.6186	7.18844	12.7556	11.2236	18.1009	10.4402	20.3672	17.3454	11.3118	3.93825	8.97473	9.59822	20.335	5.08989	12.24	12.7349	15.5274	13.1922
HERPUD1	ENSG00000051108	9709	homocysteine inducible ER protein with ubiquitin like domain 1	16	56932142	56944864	protein coding	1	113.224	161.308	134.405	119.123	158.994	132.066	148.658	117.694	143.458	158.569	133.017	126.7	162.741	142.688	127.556	124.03	167.054	172.516	151.592	159.049	145.526	117.106	198.741	178.071	95.5036	114.8	107.135	137.768	122.15	96.744	129.58	130.6	162.453	134.621	141.84	118.96	115.032	81.5999	192.085	151.133	184.691
ATF4	ENSG00000128272	468	activating transcription factor 4	22	39519695	39522683	protein coding	1	160.738	204.124	181.197	156.227	174.282	145.171	201.537	178.05	211.202	190.482	213.027	183.121	254.679	181.602	207.906	176.465	180.46	166.242	189.236	196.968	189.992	199.888	223.077	208.81	211.546	215.864	207.127	174.975	247.432	211.819	233.653	249.888	190.021	180.492	339.137	209.451	207.668	119.34	292.902	281.563	285.155
SOCS3	ENSG00000184557	9021	suppressor of cytokine signaling 3	17	78356778	78360077	protein coding	-1	60.656	45.8034	37.8324	25.3868	68.2861	41.3335	78.8189	38.2255	26.8984	34.9051	38.0048	18.807	208.181	87.8078	63.2758	35.2931	101.058	72.1429	44.7655	43.1855	78.8266	42.4005	112.552	55.1173	34.9153	28.4547	60.1994	42.2353	60.553	31.5691	47.955	42.1621	61.0429	61.8259	107.713	70.1558	53.9529	68.3399	76.4093	67.2852	77.1236
BTG1	ENSG00000133639	694	BTG anti-proliferation factor 1	12	92140278	92145846	protein coding	-1	533.773	545.658	581.424	507.737	510.617	393.172	641.526	426.516	588.776	537.538	601.075	535.505	540.004	424.072	679.964	499.145	629.032	407.764	518.873	499.267	609.39	557.264	459.336	473.797	731.167	460.182	505.063	514.869	557.505	666.006	635.658	495.662	409.578	460.703	537.5	492.107	448.928	411.059	661.153	579.688	692.083
H3-3A	ENSG00000163041	3020	H3.3 histone A	1	226061851	226072019	protein coding	1	192.077	76.6709	87.6119	77.137	93.766	119.968	87.7983	84.4985	95.6388	103.718	109.014	90.0756	126.811	91.799	92.4028	79.6615	82.4959	64.824	77.3223	68.4649	110.155	53.5054	263.636	75.2564	296.78	87.3266	169.375	128.717	119.018	63.1382	138.763	136.77	133.9	134.621	115.179	156.58	174.074	150.96	136.9	79.7071	145.114
GIMAP8	ENSG00000171115	155038	GTPase, IMAP family member 8	7	150450630	150479393	protein coding	1	258.799	227.026	195.135	217.741	234.415	298.408	221.491	255.507	208.214	218.406	197.025	213.806	252.565	268.412	174.762	220.834	258.831	278.116	161.766	210.661	194.035	214.021	199.755	342.363	108.854	206.052	241.818	223.244	169.131	273.938	170.393	202.584	224.48	214.396	140.774	201.317	211.74	236.64	163.431	225.664	207.016
CISH	ENSG00000114737	1154	cytokine inducible SH2 containing protein	3	50606489	50611774	protein coding	-1	59.645	73.6837	54.7574	57.6086	52.9981	62.5043	67.8441	88.5222	67.7442	46.8726	66.0083	59.3905	89.8245	92.7968	74.324	111.93	50.5288	96.1905	55.9569	78.9979	58.6146	98.9345	18.2517	105.995	28.7538	55.9283	79.5857	87.4875	42.8047	40.7343	88.7677	78.1542	54.1509	44.8737	88.5169	70.1558	61.0787	54.0599	45.6334	40.3711	29.4288
BRD1	ENSG00000100425	23774	bromodomain containing 1	22	49773283	49827873	protein coding	-1	239.591	171.265	158.299	151.345	145.745	161.302	162.626	156.926	175.338	165.55	200.025	183.121	176.479	163.642	206.902	169.407	183.553	215.383	192.288	169.582	211.215	170.611	260.594	215.17	291.645	201.146	203.046	194.081	236.992	155.809	193.86	196.414	206.758	214.396	225.025	210.467	193.416	162.18	321.556	161.485	183.676
GBP5	ENSG00000154451	115362	guanylate binding protein 5	1	89256189	89272860	protein coding	-1	305.302	294.735	327.549	345.652	236.453	199.611	356.182	327.935	261.014	305.17	261.033	284.085	247.282	321.297	268.169	252.093	308.329	311.574	190.254	198.021	216.268	265.508	209.895	328.584	330.668	354.212	220.391	267.49	264.136	255.608	197.942	140.883	326.875	383.919	133.309	112.859	135.391	202.98	246.208	333.321	166.425
CX3CR1	ENSG00000168329	1524	C-X3-C motif chemokine receptor 1	3	39263495	39281735	protein coding	-1	215.329	318.632	388.28	414.001	400.544	324.619	440.987	426.516	264.999	324.119	259.032	286.064	272.644	303.336	207.906	326.713	333.077	435.994	295.046	388.67	194.035	259.451	185.559	363.562	128.365	212.92	247.94	244.362	266.224	215.892	259.161	243.718	127.993	165.534	203.696	183.015	237.189	295.8	158.125	320.899	187.735
GABARAPL1	ENSG00000139112	23710	GABA type A receptor associated protein like 1	12	10212458	10223128	protein coding	1	63.6888	52.7735	56.7486	53.7029	44.8446	46.3742	65.8487	54.3205	54.7931	71.8048	56.007	46.5226	59.1785	31.9301	51.2233	33.2763	73.2152	65.8696	59.0091	72.6781	70.7418	65.6198	104.441	62.537	129.392	57.8907	76.5247	56.3138	52.2008	57.0281	43.8737	54.5023	65.9657	63.8203	62.9217	45.7538	83.4742	55.0799	76.4093	46.5821	74.0793
NFKBIA	ENSG00000100906	4792	NFKB inhibitor alpha	14	35401079	35404749	protein coding	-1	114.235	156.329	128.431	96.6653	221.165	152.228	205.528	203.199	153.421	138.623	169.021	144.517	245.168	130.714	212.928	160.331	174.273	175.652	177.027	133.77	161.696	132.249	237.273	129.314	311.157	152.086	153.049	141.79	311.117	147.662	231.612	232.406	120.117	152.57	823.314	187.082	148.625	212.16	454.211	284.668	269.933
YPEL5	ENSG00000119801	51646	yippee like 5	2	30146941	30160533	protein coding	1	114.235	108.534	125.444	110.335	130.457	147.188	119.725	96.5697	121.541	128.65	122.015	103.933	156.4	123.729	124.543	110.921	130.962	122.329	112.931	103.224	110.155	93.8868	202.797	97.5153	265.972	150.123	181.619	129.723	169.131	132.387	142.845	152.195	176.237	174.509	174.901	163.697	177.128	219.3	223.922	171.836	193.824
MAP3K8	ENSG00000107968	1326	mitogen-activated protein kinase kinase kinase 8	10	30434021	30461833	protein coding	1	67.7325	55.7607	57.7442	64.4435	68.2861	59.4799	76.8235	72.4273	53.7968	76.7912	60.0075	54.4413	65.519	74.8362	47.2058	40.335	147.462	110.828	62.0613	67.4116	70.7418	41.3909	78.0769	61.477	131.446	53.9659	47.9555	72.4034	67.8611	58.0464	69.3816	69.9275	66.9502	79.7754	70.387	66.0888	62.0967	35.6999	67.9194	70.3907	82.1976
ATP8B2	ENSG00000143515	57198	ATPase phospholipid transporting 8B2	1	154325525	154351304	protein coding	1	313.389	325.602	318.589	296.831	232.376	259.091	289.335	289.709	334.736	327.111	336.042	354.363	292.722	302.338	419.83	371.082	208.302	287.526	329.637	312.832	371.9	505.777	312.308	331.764	322.453	320.852	278.55	350.955	336.173	403.27	338.746	272.511	424.346	381.925	360.467	325.36	310.483	372.299	215.432	237.051	217.164
RER1	ENSG00000157916	11079	retention in endoplasmic reticulum sorting receptor 1	1	2391775	2405442	protein coding	1	158.716	149.359	141.374	134.746	157.975	179.448	132.695	156.926	154.417	162.558	168.021	176.192	127.868	138.696	150.657	143.189	144.368	175.652	144.471	145.356	162.706	167.583	124.72	157.932	133.5	165.822	135.704	161.902	147.206	165.992	147.946	138.827	166.391	190.464	148.239	166.747	183.236	188.7	140.084	133.535	122.789
ENC1	ENSG00000171617	8507	ectodermal-neural cortex 1	5	74627406	74641424	protein coding	-1	83.9074	58.7478	46.7927	56.6322	104.977	89.724	55.8716	48.2849	24.9059	32.9105	91.0114	63.3499	62.3488	60.8667	72.3152	55.4606	76.3087	67.9607	38.6612	49.5054	99.0385	70.6675	52.7273	59.3571	62.6422	54.9471	42.8538	48.2689	37.5846	24.4406	58.1581	58.6157	96.4871	94.7333	58.6558	31.5193	76.3484	33.66	108.247	49.6875	60.8871
RNF144B	ENSG00000137393	255488	ring finger protein 144B	6	18387350	18468870	protein coding	1	179.946	102.56	124.449	100.571	120.265	122.992	150.654	143.849	203.232	133.637	99.0124	122.74	131.038	122.731	120.525	111.93	189.741	126.511	111.914	78.9979	84.8902	65.6198	121.678	99.6352	142.742	99.101	120.399	129.723	113.798	101.836	120.398	115.175	84.6724	87.7529	92.7828	77.273	84.4922	89.7599	80.6543	116.973	166.425
PPP1R15A	ENSG00000087074	23645	protein phosphatase 1 regulatory subunit 15A	19	48872212	48876059	protein coding	1	129.399	120.483	103.541	76.1605	148.802	131.057	119.725	140.831	117.556	146.601	160.02	80.1772	318.084	116.744	154.674	134.114	199.021	158.923	147.523	153.783	193.024	103.982	234.231	181.251	256.73	206.052	224.473	221.233	246.388	139.515	236.714	228.293	147.684	164.537	398.859	270.456	219.883	375.359	443.599	284.668	298.347
ZNF217	ENSG00000171940	7764	zinc finger protein 217	20	53567071	53609907	protein coding	-1	261.832	305.688	422.13	414.977	390.352	373.01	325.253	346.042	274.962	282.233	252.032	272.207	480.825	511.879	298.3	354.948	361.951	320.983	317.428	377.083	315.306	321.032	341.713	454.718	287.538	320.852	311.201	286.597	253.696	325.875	332.624	378.431	318.014	289.186	250.62	297.908	407.191	331.5	265.31	327.11	285.155
FOS	ENSG00000170345	2353	Fos proto-oncogene, AP-1 transcription factor subunit	14	75278826	75282230	protein coding	1	689.456	620.337	754.657	289.996	1215.9	582.702	749.279	643.798	659.509	978.34	677.085	376.14	2417.86	1041.72	907.958	738.13	1937.62	1274.52	1177.13	926.909	1117.72	451.262	651.993	1100.23	1075.19	453.313	978.496	615.429	1068.03	643.602	1159.08	890.547	545.448	600.31	1659.43	966.929	646.416	912.899	1721.33	1122.11	1305.01
ZBTB16	ENSG00000109906	7704	zinc finger and BTB domain containing 16	11	114059041	114256765	protein coding	1	225.438	177.239	116.484	89.8304	138.611	199.611	254.416	248.466	263.007	248.325	211.026	163.324	158.514	172.622	179.784	93.7788	207.271	222.702	270.628	285.446	301.158	178.688	190.629	90.0956	217.707	219.788	201.005	160.896	253.696	80.4503	98.9709	109.005	108.302	133.624	169.569	126.077	106.888	206.04	149.635	68.3204	209.046
ZFAND2A	ENSG00000178381	90637	zinc finger AN1-type containing 2A	7	1152071	1160759	protein coding	-1	41.4482	15.9316	16.925	12.6934	19.3647	21.1708	19.9542	12.0712	16.936	12.9647	20.0025	9.89842	16.9081	9.97816	17.0744	13.1089	12.3744	16.7288	19.3306	11.5864	20.2119	14.1335	37.5175	14.8393	11.2961	17.6616	34.6912	24.1345	20.8803	11.2019	32.6502	17.4819	17.7221	24.9298	25.5953	17.2848	30.5394	40.7999	26.531	23.8086	28.414
TOB1	ENSG00000141232	10140	transducer of ERBB2, 1	17	50862223	50867978	protein coding	-1	70.7653	63.7265	67.7001	58.585	47.9022	44.3579	60.8602	54.3205	48.8156	49.8644	67.0084	52.4616	95.1083	48.893	95.4159	72.6029	94.8703	73.1884	75.2875	78.9979	82.869	78.7438	95.3147	46.6377	116.042	47.0975	59.1791	57.3194	92.9175	60.0831	68.3613	84.3243	68.9194	71.7979	95.9822	87.4405	60.0607	44.8799	73.2256	64.1797	63.9314
ITPRIP	ENSG00000148841	85450	inositol 1,4,5-trisphosphate receptor interacting protein	10	104309698	104338465	protein coding	-1	94.0168	100.568	88.6074	77.137	112.111	95.7728	118.727	135.801	111.579	97.7343	118.015	100.964	128.925	99.7816	112.49	105.879	147.462	156.832	128.192	127.45	161.696	109.03	129.79	148.393	191.007	121.669	84.6874	113.633	150.338	88.5972	112.235	130.6	91.5643	88.7501	199.43	105.742	62.0967	120.36	203.758	145.957	170.484
PPIF	ENSG00000108179	10105	peptidylprolyl isomerase F	10	79347469	79355334	protein coding	1	16.1749	54.7649	45.7971	31.2453	48.9214	49.3986	40.906	50.2967	46.8232	40.8888	56.007	36.6242	49.6677	46.8973	42.1839	49.4103	47.4352	48.0952	43.7481	34.7591	58.6146	48.4577	42.5874	41.338	57.5076	49.0599	37.7522	35.1961	51.1568	35.6425	44.894	52.4456	37.4134	44.8737	91.7163	39.6533	52.9349	29.58	112.492	65.2149	61.9019
EIF4EBP2	ENSG00000148730	1979	eukaryotic translation initiation factor 4E binding protein 2	10	70404145	70428618	protein coding	1	255.766	284.778	311.619	287.067	289.451	304.457	301.308	293.733	269.98	282.233	274.034	283.095	283.211	283.38	295.287	365.031	273.268	288.571	270.628	318.098	259.723	252.384	250.455	366.742	273.161	231.563	317.322	267.49	312.161	283.104	274.466	302.333	251.063	245.309	194.097	219.618	255.513	341.7	269.555	340.567	244.563
TBX21	ENSG00000073861	30009	T-box transcription factor 21	17	47733236	47746122	protein coding	1	139.509	153.342	146.352	159.156	92.7468	79.6426	160.631	166.985	137.481	209.431	184.023	143.527	78.2001	102.775	93.4072	92.7704	177.366	246.75	149.558	218.034	147.547	154.459	89.2308	187.611	63.6691	138.349	97.9516	143.801	114.842	140.533	43.8737	68.8991	97.4717	113.68	78.9187	61.005	98.7439	86.6999	112.492	86.9532	84.2271
SYT11	ENSG00000132718	23208	synaptotagmin 11	1	155859567	155885199	protein coding	1	40.4373	66.7136	60.7309	71.2784	36.691	66.5369	61.8579	56.3323	54.7931	74.7966	64.008	69.289	41.2136	36.9192	49.2145	45.3768	60.8408	71.0973	45.7829	55.8252	55.5828	63.6007	74.021	72.0765	58.5345	84.383	63.2604	64.3586	49.0688	47.8628	31.6299	50.3889	38.3979	65.8147	35.1935	42.7035	55.9888	54.0599	62.6132	48.6524	47.6949
TIA1	ENSG00000116001	7072	TIA1 cytotoxic granule associated RNA binding protein	2	70209444	70248660	protein coding	-1	157.706	133.427	147.347	166.967	131.476	118.96	102.764	113.671	119.549	120.672	120.015	126.7	94.0515	142.688	120.525	125.038	125.806	112.919	113.949	91.6376	107.123	126.192	101.399	84.7959	78.046	117.744	75.5044	107.6	86.6534	136.46	109.174	100.778	118.147	138.61	78.9187	119.977	71.2585	131.58	76.4093	106.621	114.671
PELI1	ENSG00000197329	57162	pellino E3 ubiquitin protein ligase 1	2	64092652	64144420	protein coding	-1	111.203	86.6282	98.5633	98.6181	127.399	137.106	109.748	92.546	128.515	96.737	92.0115	93.0452	125.754	119.738	101.442	92.7704	141.274	96.1905	122.088	84.2644	106.113	65.6198	128.776	96.4553	118.096	83.4018	107.135	112.628	109.622	77.3952	131.621	106.948	115.194	122.655	107.713	96.5913	94.672	123.42	135.839	135.606	130.907
CTNNB1	ENSG00000168036	1499	catenin beta 1	3	41194741	41260096	protein coding	1	319.455	266.855	295.69	277.302	294.547	306.473	281.354	263.555	283.928	253.311	290.036	275.176	289.552	248.456	301.313	284.361	305.235	280.207	265.541	266.486	254.671	261.47	327.518	248.028	341.965	281.604	272.428	301.681	262.048	315.691	329.563	227.264	251.063	218.385	295.412	256.221	370.544	310.08	332.168	269.141	292.258
RBM7	ENSG00000076053	10179	RNA binding motif protein 7	11	114400030	114414203	protein coding	1	39.4264	12.9444	17.9206	17.5755	15.2879	17.1383	17.9587	13.0771	6.97366	11.9675	11.0014	11.8781	15.8514	15.965	12.0525	14.1172	9.28079	10.4555	17.2958	15.7996	13.1378	12.1144	27.3776	5.29974	43.1307	12.7556	17.3456	15.084	19.8363	9.16522	14.2845	15.4252	19.6912	21.9382	15.997	8.134	23.4135	22.44	21.2248	17.5977	18.2661
PMAIP1	ENSG00000141682	5366	phorbol-12-myristate-13-acetate-induced protein 1	18	59899996	59904305	protein coding	1	12.1312	5.97436	9.95589	4.88209	15.2879	10.0813	12.9702	8.04748	6.97366	7.97831	7.00088	3.95937	15.8514	11.9738	12.0525	8.06699	7.2184	5.22774	5.08699	6.31983	6.06358	5.04768	17.2378	2.1199	12.323	10.7932	3.06099	8.04482	22.9684	6.11015	7.14223	9.2551	7.8765	2.99158	9.59822	14.2345	31.5573	9.17999	16.9799	21.7383	17.2513
CCNL1	ENSG00000163660	57018	cyclin L1	3	157146508	157160760	protein coding	-1	176.913	255.902	247.902	245.081	272.125	202.635	285.344	237.401	208.214	253.311	244.031	238.552	255.736	253.445	236.029	239.993	285.642	223.747	241.123	206.448	239.512	248.346	315.35	223.649	443.63	248.243	279.57	254.418	264.136	208.763	308.136	281.766	222.511	265.253	266.617	246.054	248.387	312.12	313.066	317.793	324.731
DDIT4	ENSG00000168209	54541	DNA damage inducible transcript 4	10	72273919	72276036	protein coding	1	71.7762	65.7179	58.7398	39.0567	63.1901	49.3986	116.732	89.5282	98.6275	85.7668	75.0094	77.2077	63.4055	40.9104	80.3502	37.3098	94.8703	88.8716	101.74	122.183	97.0173	91.8677	47.6573	33.9184	186.9	39.2479	58.1588	36.2017	102.314	113.038	48.9753	48.3322	34.4597	48.8624	115.179	54.9045	12.2157	64.2599	94.4504	31.0547	74.0793
SIVA1	ENSG00000184990	10572	SIVA1 apoptosis inducing factor	14	104753147	104768494	protein coding	1	22.2405	28.8761	27.8765	26.3633	37.7102	22.179	28.9335	36.2136	28.8909	26.9268	41.0051	26.7257	23.2487	32.9279	34.1489	23.1926	27.8424	25.0932	25.435	28.4392	36.3815	30.2861	49.6853	27.5587	44.1576	19.624	34.6912	32.1793	49.0688	28.514	36.7315	26.737	28.5523	22.9354	40.5258	36.603	29.5214	29.58	62.6132	23.8086	37.547
GPR132	ENSG00000183484	29933	G protein-coupled receptor 132	14	105049395	105065445	protein coding	-1	73.7981	83.641	84.6251	84.9483	86.6316	83.6752	66.8464	94.5579	96.635	90.7532	80.01	95.0248	95.1083	92.7968	87.3809	97.8123	129.931	104.555	90.5485	100.064	86.9114	108.02	36.5035	105.995	57.5076	92.2326	60.1994	85.4762	68.9051	86.5605	83.6661	81.2392	73.8422	95.7305	83.1846	82.3568	75.3304	111.18	75.3481	71.4258	67.9906
ZBTB10	ENSG00000205189	65986	zinc finger and BTB domain containing 10	8	80485619	80526265	protein coding	1	61.6669	36.8419	35.8412	36.1274	39.7486	39.3172	43.8991	42.2493	33.8721	31.9132	41.0051	36.6242	33.8163	33.9257	34.1489	36.3015	43.3104	32.412	44.7655	23.1727	38.4027	30.2861	45.6294	20.139	102.692	44.1539	55.0978	43.2409	41.7607	41.7527	37.7518	47.3039	31.506	44.8737	52.257	49.8208	59.0427	36.7199	41.3884	37.2657	53.7836
FAS	ENSG00000026103	355	Fas cell surface death receptor	10	88953813	89029605	protein coding	1	110.192	82.6453	81.6383	91.7832	59.1133	66.5369	55.8716	70.4154	85.6764	98.7315	70.0088	93.0452	56.0082	75.834	77.3371	85.7118	72.184	88.8716	51.8873	48.4521	61.6464	56.534	44.6154	55.1173	47.2383	80.4582	43.8742	81.4538	29.2325	44.8078	51.0159	76.0975	71.8731	49.8596	49.0576	26.4355	38.6832	72.4199	20.1636	42.4414	40.5914
NDUFA10	ENSG00000130414	4705	NADH:ubiquinone oxidoreductase subunit A10	2	239892450	240025743	protein coding	-1	151.64	110.526	118.475	110.335	114.15	117.952	107.752	103.611	126.522	116.683	122.015	112.842	112.016	121.733	126.552	136.13	110.338	100.373	111.914	83.2111	141.484	104.992	110.524	77.3763	118.096	133.443	142.846	141.79	113.798	104.891	111.215	103.863	123.07	135.618	134.375	89.474	108.924	107.1	137.961	100.41	129.892
LAX1	ENSG00000122188	54900	lymphocyte transmembrane adaptor 1	1	203765177	203776372	protein coding	1	58.6341	64.7222	49.7795	72.2549	33.6334	61.4962	62.8556	61.362	40.8457	70.8075	58.0073	60.3804	33.8163	47.8951	36.1576	44.3685	47.4352	61.6874	33.5742	47.3987	59.6252	58.5531	73.007	52.9974	81.1267	60.8343	47.9555	49.2745	52.2008	46.8445	76.5239	35.9921	94.518	94.7333	36.26	37.6198	50.8989	46.9199	27.5923	44.5118	25.3696
CCDC142	ENSG00000135637	84865	coiled-coil domain containing 142	2	74471986	74483408	protein coding	-1	25.2733	44.8077	36.8368	64.4435	43.8254	71.5775	43.8991	59.3501	46.8232	53.8536	67.0084	55.4312	44.3839	62.8624	52.2277	55.4606	67.028	77.3706	50.8699	62.145	59.6252	55.5244	35.4895	43.4579	42.1037	41.2103	41.8335	50.2801	41.7607	49.8996	25.508	59.644	55.1355	49.8596	43.7252	48.804	53.9529	24.48	53.062	33.125	34.5027
ZNF394	ENSG00000160908	84124	zinc finger protein 394	7	99473877	99504857	protein coding	-1	174.891	112.517	96.5722	98.6181	87.6508	86.6996	113.739	107.635	98.6275	98.7315	120.015	97.0045	106.733	92.7968	124.543	97.8123	91.7767	118.147	119.036	100.064	123.293	120.135	188.601	65.7168	197.169	124.612	103.053	108.605	145.118	116.093	155.088	102.834	116.178	100.716	137.575	116.926	134.373	147.9	192.085	97.3048	145.114
RAB29	ENSG00000117280	8934	RAB29, member RAS oncogene family	1	205767986	205775482	protein coding	-1	106.148	94.594	106.528	111.312	66.2477	81.6589	104.759	94.5579	91.6539	101.723	101.013	104.923	71.8596	82.8187	79.3459	93.7788	109.307	119.193	92.5833	114.81	96.0067	88.8391	87.2028	84.7959	68.8037	83.4018	109.175	113.633	85.6094	116.093	72.4426	70.9558	78.765	100.716	61.8552	70.1558	67.1866	122.4	79.5931	77.6368	80.168
TOE1	ENSG00000132773	114034	target of EGR1, exonuclease	1	45340052	45343973	protein coding	1	18.1968	15.9316	20.9074	12.6934	13.2495	14.1139	23.945	26.1543	21.9172	23.9349	26.0033	14.8476	17.9649	17.9607	20.0876	19.1591	24.7488	15.6832	17.2958	15.7996	26.2755	24.2288	22.3077	24.3788	50.3191	22.5675	31.6302	16.0896	22.9684	11.2019	10.2032	26.737	20.6758	24.9298	34.127	26.4355	25.4495	15.3	42.4496	25.8789	27.3992
CYTIP	ENSG00000115165	9595	cytohesin 1 interacting protein	2	157414619	157488961	protein coding	-1	306.313	262.872	273.787	244.104	266.01	236.912	315.276	221.306	311.822	265.279	225.028	233.603	243.054	243.467	318.388	215.792	332.046	285.435	264.524	221.194	281.957	276.613	309.266	225.769	405.634	275.717	245.899	293.636	246.388	252.553	315.278	215.952	238.264	249.298	253.82	252.154	241.261	256.02	228.167	226.699	284.14
H2BC5	ENSG00000158373	3017	H2B clustered histone 5	6	26158122	26171349	protein coding	1	20.2187	49.7863	39.8236	36.1274	44.8446	18.1464	50.8831	25.1484	29.8871	32.9105	46.0058	27.7156	39.1001	42.9061	36.1576	23.1926	27.8424	19.8654	33.5742	54.7719	28.2967	37.3528	71.993	67.8367	75.9921	55.9283	52.0368	31.1737	77.2572	53.973	46.9346	49.3606	70.8885	45.8709	60.7887	58.9715	62.0967	25.5	80.6543	72.461	33.4879
HMGB1	ENSG00000189403	3146	high mobility group box 1	13	30456704	30617597	protein coding	-1	169.837	180.226	162.281	179.661	166.129	182.472	203.532	171.009	166.372	175.523	201.025	188.07	183.876	142.688	209.915	171.424	190.772	149.513	186.184	146.409	180.897	184.745	312.308	145.213	378.934	197.221	310.18	208.16	257.872	145.625	226.511	186.13	208.727	215.394	189.832	222.668	300.304	401.879	257.881	214.278	233.4
PLAUR	ENSG00000011422	5329	plasminogen activator, urokinase receptor	19	43646095	43670547	protein coding	-1	50.5466	45.8034	41.8147	41.9859	67.2669	39.3172	60.8602	68.4036	44.8307	54.8509	41.0051	42.5632	105.676	63.8602	55.2408	52.4354	160.867	117.101	67.1483	81.1045	61.6464	48.4577	49.6853	66.7768	55.4537	43.1727	79.5857	56.3138	70.9931	49.8996	67.341	83.2959	61.0429	59.8316	90.6499	61.005	37.6652	37.7399	156.002	73.4962	101.478
NR1H2	ENSG00000131408	7376	nuclear receptor subfamily 1 group H member 2	19	50329653	50383388	protein coding	1	70.7653	96.5854	73.6736	70.302	100.9	83.6752	97.7754	105.623	100.62	93.7451	110.014	84.1366	123.641	89.8034	109.477	95.7955	113.432	133.83	101.74	111.65	119.25	112.058	142.972	129.314	155.065	92.2326	116.318	89.4987	128.414	106.928	110.194	134.713	87.6261	110.688	151.439	131.161	109.942	88.7399	159.186	102.481	119.745
KYNU	ENSG00000115919	8942	kynureninase	2	142877657	143055833	protein coding	1	128.388	63.7265	82.6339	76.1605	111.092	114.927	73.8304	98.5816	107.594	80.7804	93.0116	87.1061	101.449	101.777	73.3196	78.6532	162.929	98.2816	94.6181	80.0512	113.187	48.4577	124.72	64.6569	87.2882	104.988	82.6467	88.4931	50.1128	50.9179	125.499	106.948	119.132	130.632	55.4564	93.541	137.427	140.76	106.124	130.43	207.016
NFIL3	ENSG00000165030	4783	nuclear factor, interleukin 3 regulated	9	91409045	91423832	protein coding	-1	8.08746	14.9359	19.9118	13.6698	22.4223	21.1708	21.9496	11.0653	24.9059	15.9566	18.0023	12.8679	22.1919	15.965	17.0744	14.1172	41.248	17.7743	32.5568	31.5992	22.2331	19.1812	30.4196	19.0791	25.673	12.7556	12.244	15.084	22.9684	11.2019	27.5486	22.6236	21.6604	24.9298	21.3294	9.15075	8.14383	21.42	25.4698	30.0196	28.414
BZW1	ENSG00000082153	9689	basic leucine zipper and W2 domains 1	2	200810594	200827338	protein coding	1	62.6778	96.5854	111.506	101.547	107.015	90.7321	117.73	107.635	92.6501	115.685	118.015	106.903	83.4839	78.8274	94.4115	89.7453	107.245	81.5528	90.5485	89.531	72.763	72.6865	152.098	99.6352	179.711	101.063	110.196	109.611	115.886	101.836	144.885	86.381	87.6261	109.691	82.1181	88.4573	105.87	89.7599	112.492	132.5	143.085
TMEM222	ENSG00000186501	84065	transmembrane protein 222	1	27322145	27336400	protein coding	1	23.2515	31.8632	33.85	28.3161	22.4223	32.2603	30.9289	42.2493	30.8834	29.9186	29.0036	31.6749	30.646	31.9301	28.1226	29.2428	26.8112	58.5507	26.4524	42.1322	28.2967	38.3623	27.3776	55.1173	22.5923	40.2291	23.4676	29.1625	37.5846	33.6058	26.5283	41.1338	29.5369	39.8877	37.3264	35.5863	18.3236	15.3	39.2659	37.2657	23.34
DNAJB1	ENSG00000132002	3337	DnaJ heat shock protein family (Hsp40) member B1	19	14514769	14560391	protein coding	-1	146.585	142.389	129.427	98.6181	123.323	142.147	166.617	138.819	112.575	112.694	177.022	141.547	152.173	113.751	184.806	139.156	143.337	146.377	152.61	151.676	211.215	199.888	250.455	165.352	353.261	173.672	221.412	147.824	215.067	169.047	207.125	151.167	204.789	190.464	186.632	191.149	239.225	213.18	252.575	170.801	152.218
SPTY2D1	ENSG00000179119	144108	SPT2 chromatin protein domain containing 1	11	18606403	18634791	protein coding	-1	26.2843	43.8119	45.7971	52.7265	48.9214	54.4393	49.8854	51.3027	46.8232	58.84	43.0054	40.5835	58.1217	52.8842	46.2014	45.3768	46.404	55.4141	51.8873	48.4521	43.4557	73.6961	56.7832	64.6569	33.8884	52.0035	49.9961	47.2633	29.2325	49.8996	37.7518	56.559	55.1355	46.8681	36.26	29.4858	27.4854	57.1199	52.0008	57.9688	46.6801
ASXL1	ENSG00000171456	171023	ASXL transcriptional regulator 1	20	32358330	32439319	protein coding	1	257.788	243.953	231.972	217.741	228.3	206.668	242.443	240.418	232.123	247.328	274.034	247.461	212.408	249.454	274.195	256.127	251.613	231.066	251.297	233.834	285.999	278.632	243.357	200.33	322.453	244.318	235.696	250.395	264.136	263.755	217.328	218.009	290.446	271.236	299.678	320.276	204.614	147.9	292.902	209.102	212.09
CBX4	ENSG00000141582	8535	chromobox 4	17	79833156	79839440	protein coding	-1	121.312	80.6538	86.6163	56.6322	76.4396	90.7321	96.7777	96.5697	97.6313	77.7885	124.016	65.3296	94.0515	59.8689	99.4334	86.7202	96.9327	115.01	90.5485	117.97	110.155	103.982	194.685	153.693	158.146	97.1386	112.236	101.566	162.867	112.019	110.194	99.7495	91.5643	120.66	168.502	130.144	103.834	123.42	228.167	104.551	110.612
DUSP6	ENSG00000139318	1848	dual specificity phosphatase 6	12	89347235	89352501	protein coding	-1	183.99	206.115	245.911	232.387	370.987	381.075	170.608	290.715	220.169	239.349	145.018	167.283	370.922	355.222	215.941	339.822	288.736	263.478	242.141	323.365	180.897	192.821	204.825	357.203	150.957	190.352	309.16	234.305	158.691	200.617	253.039	272.511	248.11	210.408	210.094	278.59	293.178	250.92	135.839	318.828	252.681
ZKSCAN4	ENSG00000187626	387032	zinc finger with KRAB and SCAN domains 4	6	28241697	28252269	protein coding	-1	3.0328	14.9359	13.9382	14.6463	14.2687	16.1302	13.9679	17.1009	15.9398	14.9593	13.0016	16.8273	8.45407	20.9541	14.0613	17.1424	8.24959	16.7288	16.2784	15.7996	12.1272	18.1716	14.1958	12.7194	17.4576	18.6428	20.4066	11.0616	13.5722	16.2937	12.2438	17.4819	16.7376	4.98596	5.33235	22.3685	16.2877	8.15999	7.42868	9.31642	12.1774
NR4A1	ENSG00000123358	3164	nuclear receptor subfamily 4 group A member 1	12	52022832	52059507	protein coding	1	22.2405	8.96153	23.8941	11.717	41.787	24.1952	33.9221	25.1484	31.8796	23.9349	23.0029	13.8578	63.4055	20.9541	26.1138	20.1675	88.6831	86.7806	24.4176	28.4392	16.1696	10.0954	28.3916	57.2372	20.5384	20.6052	24.4879	40.2241	25.0564	8.14687	24.4876	42.1621	38.3979	46.8681	105.58	6.1005	16.2877	20.4	59.4295	28.9844	61.9019
BNC2	ENSG00000173068	54796	basonuclin zinc finger protein 2	9	16409503	16870843	protein coding	-1	28.3061	10.953	17.9206	10.7406	23.4415	9.07321	32.9244	24.1424	10.9586	15.9566	20.0025	10.8883	11.6243	12.9716	6.02627	6.05024	27.8424	33.4576	15.261	17.9062	24.2543	18.1716	19.2657	10.5995	32.8615	17.6616	19.3863	23.1289	8.35213	11.2019	8.16255	5.14172	6.89194	16.9523	8.53175	6.1005	8.14383	12.24	20.1636	11.3867	11.1626
RBM38	ENSG00000132819	55544	RNA binding motif protein 38	20	57391396	57409333	protein coding	1	70.7653	115.504	113.497	87.8775	111.092	93.7565	149.656	144.855	112.575	122.666	167.021	108.883	129.981	90.8012	138.604	105.879	150.555	140.104	110.896	136.93	179.886	149.411	93.2867	119.774	198.196	115.781	120.399	110.616	184.791	153.772	71.4223	124.43	146.7	132.627	181.3	144.379	90.6001	44.8799	229.228	115.938	117.715
CLK1	ENSG00000013441	1195	CDC like kinase 1	2	200853009	200864691	protein coding	-1	197.132	168.278	197.127	219.694	143.707	197.594	198.544	186.098	177.33	193.474	208.026	201.928	196.557	181.602	214.937	170.415	204.177	176.698	166.853	179.062	203.13	172.631	352.867	171.712	533.999	214.882	241.818	195.087	219.244	197.562	242.836	140.883	210.696	262.262	184.499	245.037	238.207	289.68	238.779	194.61	247.607
EIF1AX	ENSG00000173674	124905557	eukaryotic translation initiation factor 1A X-linked	X	20124525	20141838	protein coding	-1	71.7762	40.8248	38.828	39.0567	40.7678	45.3661	41.9037	43.2552	41.842	35.9024	38.0048	30.6851	42.2703	32.9279	39.1707	30.2512	36.092	32.412	32.5568	30.5459	34.3603	47.4482	65.9091	39.2181	56.4806	55.9283	74.4841	29.1625	45.9367	47.8628	67.341	38.0488	46.2744	48.8624	43.7252	39.6533	66.1686	52.0199	40.3271	43.4766	54.7984
FOXO3	ENSG00000118689	2309	forkhead box O3	6	108559835	108684774	protein coding	1	128.388	89.6153	98.5633	108.382	118.227	125.009	103.762	96.5697	129.511	115.685	111.014	107.893	132.095	103.773	104.455	92.7704	113.432	112.919	117.001	112.704	116.219	90.8582	140.944	100.695	104.746	103.026	107.135	105.588	123.194	87.5788	107.133	136.77	113.225	134.621	135.442	116.926	125.211	100.98	94.4504	112.832	130.907
TRMT2B	ENSG00000188917	79979	tRNA methyltransferase 2 homolog B	X	101009346	101052116	protein coding	-1	79.8637	75.6752	83.6295	80.0662	67.2669	101.822	79.8166	80.4748	84.6802	58.84	88.011	75.228	66.5758	71.8427	95.4159	79.6615	74.2464	78.4162	97.6703	61.0917	87.922	59.5626	78.0769	48.7576	92.4229	86.3454	90.8093	93.5211	90.8295	83.5054	103.052	87.4093	83.6878	77.781	97.0487	96.5913	102.816	70.3799	82.7768	67.2852	75.0941
PET100	ENSG00000229833	100131801	PET100 cytochrome c oxidase chaperone	19	7629788	7631956	protein coding	1	17.1859	15.9316	8.9603	12.6934	17.3263	9.07321	19.9542	15.089	10.9586	8.97559	18.0023	15.8375	20.0784	12.9716	15.0657	10.0837	15.468	14.6377	14.2436	14.7463	22.2331	8.07628	36.5035	12.7194	32.8615	14.718	19.3863	13.0728	26.1004	9.16522	21.4267	12.3401	18.7067	9.97193	17.0635	13.2178	29.5214	34.68	23.3473	13.457	20.2957
PDE3B	ENSG00000152270	5140	phosphodiesterase 3B	11	14643804	14872044	protein coding	1	111.203	126.457	185.18	149.392	143.707	102.83	176.594	133.789	157.406	147.599	187.023	143.527	151.116	174.618	214.937	171.424	152.617	132.785	131.244	114.81	212.225	193.831	121.678	99.6352	197.169	208.995	152.029	163.913	204.627	198.58	190.799	185.102	268.786	222.374	184.499	170.814	142.517	138.72	240.902	164.59	167.439
CCR4	ENSG00000183813	1233	C-C motif chemokine receptor 4	3	32951644	32956349	protein coding	1	61.6669	36.8419	40.8192	39.0567	14.2687	31.2522	35.9175	22.1306	27.8947	17.9512	37.0046	46.5226	23.2487	37.917	34.1489	36.3015	11.3432	12.5466	31.5394	43.1855	26.2755	34.3242	23.3217	41.338	37.9961	34.3419	34.6912	28.1569	17.7483	35.6425	35.7111	24.6803	29.5369	30.913	19.1964	14.2345	36.6472	29.58	6.36744	21.7383	23.34
MYPOP	ENSG00000176182	339344	Myb related transcription factor, partner of profilin	19	45890023	45902613	protein coding	-1	11.1203	23.8974	17.9206	24.4104	20.3839	13.1057	17.9587	22.1306	14.9436	17.9512	20.0025	20.7867	23.2487	15.965	16.07	16.134	17.5304	30.3209	24.4176	23.1727	23.2437	22.2098	9.12587	18.0191	7.18844	23.5487	14.2846	18.1009	27.1444	31.5691	9.18286	18.5102	18.7067	34.9017	17.0635	13.2178	10.1798	22.44	16.9799	19.668	14.207
JUN	ENSG00000177606	3725	Jun proto-oncogene, AP-1 transcription factor subunit	1	58776845	58784048	protein coding	-1	35.3826	28.8761	42.8103	16.5991	44.8446	42.3416	39.9083	42.2493	44.8307	48.8671	59.0074	35.6343	195.5	35.9214	69.3021	29.2428	88.6831	67.9607	61.0439	54.7719	98.0279	48.4577	120.664	101.755	187.926	125.593	115.297	112.628	236.992	119.148	120.398	157.337	101.41	113.68	247.421	145.395	123.175	239.7	343.842	164.59	281.095
SLC3A2	ENSG00000168003	6520	solute carrier family 3 member 2	11	62856004	62888880	protein coding	1	80.8746	84.6367	71.6824	75.1841	82.5548	88.7158	86.8006	91.54	88.6651	89.7559	79.0099	68.2991	98.2786	77.8296	72.3152	73.6113	97.9639	100.373	76.3049	81.1045	73.7736	92.8773	125.734	101.755	132.473	76.5334	92.85	75.4202	120.062	89.6155	111.215	91.5227	82.7032	83.7642	118.378	71.1725	67.1866	98.9399	143.267	114.902	123.804
TNFRSF25	ENSG00000215788	8718	TNF receptor superfamily member 25	1	6460786	6466175	protein coding	-1	54.5904	75.6752	78.6516	80.0662	82.5548	77.6264	69.8396	100.593	70.7329	68.8129	94.0118	106.903	81.3704	97.7859	110.482	107.896	59.8096	86.7806	99.7051	93.7442	96.0067	122.154	45.6294	124.014	52.3729	86.3454	82.6467	84.4706	101.27	122.203	68.3613	75.0692	125.039	109.691	116.245	120.993	40.7191	30.6	76.4093	80.7423	54.7984
TLE3	ENSG00000140332	7090	TLE family member 3, transcriptional corepressor	15	70047790	70098176	protein coding	-1	259.81	230.013	188.166	159.156	230.338	216.749	215.505	224.323	240.093	243.338	240.03	190.05	293.779	215.528	240.046	249.068	307.297	288.571	263.506	293.872	261.745	222.098	295.07	340.244	204.357	268.848	322.424	265.479	299.633	239.314	271.405	310.56	199.866	292.177	327.406	245.037	187.308	182.58	350.209	276.387	278.051
LYN	ENSG00000254087	4067	LYN proto-oncogene, Src family tyrosine kinase	8	55879835	56014169	protein coding	1	367.98	329.585	394.253	381.779	463.734	429.465	376.136	410.421	379.567	367.002	323.04	307.841	548.458	440.037	312.362	378.14	472.289	420.311	406.959	349.697	257.702	216.041	465.42	408.08	337.857	327.72	457.108	412.297	350.79	274.957	406.087	429.848	343.612	403.863	378.597	328.41	357.31	391.679	480.742	459.61	575.383
XAF1	ENSG00000132530	54739	XIAP associated factor 1	17	6755447	6775647	protein coding	1	153.662	155.333	199.118	209.93	290.471	207.676	165.62	176.039	120.545	141.615	163.02	140.558	172.252	180.605	127.556	147.223	191.803	198.654	203.48	172.742	135.42	161.526	103.427	142.033	106.8	157.973	145.907	169.947	167.043	137.478	137.743	141.912	259.924	252.29	157.837	237.92	128.265	178.5	105.063	218.418	181.646
PDK4	ENSG00000004799	5166	pyruvate dehydrogenase kinase 4	7	95583499	95596516	protein coding	-1	51.5576	48.7906	64.7133	58.585	69.3053	86.6996	64.851	50.2967	123.533	150.591	38.0048	25.7359	66.5758	94.7925	21.0919	52.4354	78.3711	33.4576	74.2701	63.1983	97.0173	96.9154	73.007	98.5752	60.5883	28.4547	69.3824	29.1625	51.1568	46.8445	133.662	122.373	36.4288	39.8877	23.4623	17.2848	103.834	42.8399	41.3884	69.3555	59.8723
ZFAND5	ENSG00000107372	7763	zinc finger AN1-type containing 5	9	72351413	72365235	protein coding	-1	284.072	219.06	255.866	236.293	312.893	260.099	243.441	214.264	234.116	229.376	220.028	186.09	301.176	240.474	209.915	202.683	322.765	265.569	229.932	192.755	195.045	179.697	221.049	238.488	319.372	197.221	243.859	225.255	216.111	211.819	388.741	281.766	190.021	196.447	219.693	219.618	247.369	232.56	280.168	300.196	382.574
TXNIP	ENSG00000265972	10628	thioredoxin interacting protein	1	145992435	145996579	protein coding	-1	3910.29	3356.59	2833.45	2581.65	3354.17	4346.07	4142.48	3404.08	4144.35	3786.7	3266.41	3579.27	2876.5	2806.86	3406.85	2886.97	3088.44	2900.35	3965.82	3569.65	3631.08	3717.11	4889.44	3609.13	7314.76	2626.67	4840.44	3404.97	4036.17	3399.28	4695.5	3289.68	2785.33	2786.16	3422.3	3673.52	4624.68	4055.51	3573.2	2777.33	3313.27
BUD13	ENSG00000137656	84811	BUD13 homolog	11	116748170	116772987	protein coding	-1	27.2952	32.859	31.8589	27.3397	36.691	33.2684	32.9244	36.2136	34.8683	28.9214	25.0031	24.7461	32.7595	34.9235	25.1095	20.1675	28.8736	31.3665	33.5742	40.0256	28.2967	49.4672	29.4056	47.6977	2.05384	37.2855	28.5692	20.1121	27.1444	41.7527	25.508	41.1338	24.6141	33.9045	25.5953	32.536	10.1798	21.42	38.2047	27.9492	28.414
ACOX1	ENSG00000161533	51	acyl-CoA oxidase 1	17	75941507	75979177	protein coding	-1	79.8637	86.6282	71.6824	99.5945	104.977	131.057	85.8029	89.5282	84.6802	90.7532	77.0096	84.1366	98.2786	97.7859	77.3371	90.7537	91.7767	74.234	85.4615	92.6909	80.8478	75.7152	95.3147	96.4553	94.4767	80.4582	90.8093	86.4818	74.1252	114.056	77.5442	96.6644	66.9502	67.8091	72.5199	61.005	114.014	129.54	73.2256	101.445	98.4341
ZNF764	ENSG00000169951	92595	zinc finger protein 764	16	30553764	30558374	protein coding	-1	8.08746	29.8718	26.8809	23.434	15.2879	17.1383	25.9404	28.1662	18.9285	21.9403	25.0031	25.7359	16.9081	35.9214	24.1051	27.2261	14.4368	39.7309	31.5394	31.5992	28.2967	29.2765	11.1538	33.9184	12.323	23.5487	26.5286	29.1625	19.8363	27.4957	16.3251	21.5952	24.6141	16.9523	18.13	22.3685	6.10787	18.36	18.0411	22.7735	23.34
TGS1	ENSG00000137574	96764	trimethylguanosine synthase 1	8	55773446	55826445	protein coding	1	43.4701	47.7948	47.7883	55.6558	48.9214	61.4962	48.8877	50.2967	56.7855	58.84	52.0065	45.5327	35.9298	47.8951	43.1883	45.3768	53.6224	47.0497	45.7829	43.1855	44.4663	53.5054	50.6993	68.8967	20.5384	43.1727	60.1994	46.2577	36.5406	48.8812	52.0362	56.559	48.2436	64.8175	31.9941	46.7705	47.845	67.3199	33.9597	48.6524	44.6505
CALHM2	ENSG00000138172	51063	calcium homeostasis modulator family member 2	10	103446786	103452402	protein coding	-1	71.7762	76.6709	71.6824	62.4907	90.7084	87.7077	62.8556	96.5697	60.7705	68.8129	56.007	74.2382	88.7677	94.7925	64.2802	93.7788	93.8391	121.284	73.2527	114.81	80.8478	88.8391	45.6294	103.875	23.6192	49.0599	58.1588	69.3866	67.8611	71.2851	45.9143	63.7574	63.012	54.8456	97.0487	73.206	42.7551	57.1199	45.6334	51.7579	65.961
LRRC8C	ENSG00000171488	84230	leucine rich repeat containing 8 VRAC subunit C	1	89633072	89769903	protein coding	1	84.9184	100.568	97.5677	115.217	97.8427	85.6914	111.743	78.4629	103.609	102.721	113.014	109.872	100.392	106.766	118.517	127.055	68.0592	60.6418	103.775	80.0512	67.71	113.068	47.6573	76.3163	64.696	94.195	43.8742	65.3642	86.6534	95.7257	91.8286	80.2109	65.9657	85.7586	58.6558	73.206	96.7079	98.9399	70.0419	104.551	80.168
LYAR	ENSG00000145220	55646	Ly1 antibody reactive	4	4267701	4290154	protein coding	-1	17.1859	31.8632	19.9118	24.4104	13.2495	20.1627	23.945	19.1128	27.8947	25.9295	25.0031	22.7664	20.0784	24.9454	20.0876	21.1759	38.1544	28.2298	21.3654	24.226	19.2013	23.2193	13.1818	19.0791	13.35	19.624	13.2643	17.0952	29.2325	40.7343	16.3251	20.5669	21.6604	22.9354	11.7312	14.2345	14.2517	18.36	7.42868	24.8438	14.207
CCDC59	ENSG00000133773	29080	coiled-coil domain containing 59	12	82223681	82358805	protein coding	-1	12.1312	16.9273	16.925	13.6698	26.4991	18.1464	21.9496	21.1246	18.9285	16.9539	13.0016	16.8273	21.1352	16.9629	18.0788	19.1591	11.3432	10.4555	18.3132	20.0128	20.2119	17.1621	50.6993	28.6186	51.346	28.4547	51.0165	30.1681	27.1444	24.4406	26.5283	32.907	32.4906	18.9467	20.2629	42.7035	49.8809	49.9799	45.6334	25.8789	24.3548
PLEKHF1	ENSG00000166289	79156	pleckstrin homology and FYVE domain containing 1	19	29665459	29675477	protein coding	1	29.3171	27.8803	26.8809	28.3161	24.4607	19.1546	30.9289	31.184	25.9022	33.9078	36.0045	29.6953	15.8514	9.97816	21.0919	21.1759	39.1856	35.5487	31.5394	47.3987	28.2967	31.2956	19.2657	52.9974	13.35	29.4359	32.6505	23.1289	26.1004	29.5324	18.3657	17.4819	31.506	22.9354	20.2629	18.3015	9.16181	15.3	19.1023	18.6328	16.2366
TAPBPL	ENSG00000139192	55080	TAP binding protein like	12	6451690	6466517	protein coding	1	85.9293	64.7222	61.7265	53.7029	68.2861	60.4881	71.835	76.451	70.7329	74.7966	55.0069	71.2686	70.8028	63.8602	67.2933	65.5443	85.5895	85.735	76.3049	80.0512	65.6888	52.4958	28.3916	85.8558	16.4307	63.7779	37.7522	67.3754	82.4773	66.1933	40.8127	62.729	50.2127	70.8007	52.257	72.1893	36.6472	54.0599	47.7558	61.0743	59.8723
FBXO33	ENSG00000165355	254170	F-box protein 33	14	39397684	39432466	protein coding	-1	65.7106	35.8461	45.7971	40.0331	35.6718	52.423	43.8991	40.2374	41.842	48.8671	41.0051	34.6445	40.1568	41.9083	54.2364	42.3517	52.5912	41.822	39.6785	26.3326	40.4239	50.4768	64.8951	52.9974	90.369	41.2103	57.1385	52.2914	38.6286	42.771	61.2191	45.2472	61.0429	64.8175	55.4564	47.7873	25.4495	39.7799	23.3473	45.5469	43.6357
ZNF397	ENSG00000186812	84307	zinc finger protein 397	18	35241030	35267133	protein coding	1	81.8856	75.6752	82.6339	99.5945	70.3245	92.7484	71.835	81.4807	80.6952	76.7912	64.008	88.096	72.9163	96.7881	77.3371	92.7704	75.2775	64.824	82.4093	83.2111	82.869	65.6198	64.8951	60.4171	28.7538	90.2702	66.3214	67.3754	55.3329	85.5421	79.5848	60.6723	70.8885	46.8681	57.5893	57.9548	69.2225	112.2	38.2047	61.0743	58.8575
ZNF226	ENSG00000167380	7769	zinc finger protein 226	19	44165073	44178381	protein coding	1	57.6232	43.8119	35.8412	65.4199	39.7486	61.4962	43.8991	47.2789	40.8457	54.8509	29.0036	43.5531	32.7595	54.8799	32.1401	44.3685	49.4976	51.2319	37.6438	34.7591	37.3921	59.5626	21.2937	29.6786	32.8615	44.1539	60.1994	46.2577	21.9244	26.4773	39.7924	30.8503	61.0429	63.8203	26.6617	43.7203	47.845	26.52	38.2047	20.7031	27.3992
EIF5	ENSG00000100664	1983	eukaryotic translation initiation factor 5	14	103333544	103345025	protein coding	1	191.066	200.141	190.158	201.142	218.108	221.79	216.503	195.151	181.315	193.474	205.026	204.897	215.579	193.576	210.919	193.608	174.273	167.288	200.428	144.303	210.204	194.84	401.538	162.172	452.872	205.07	256.103	213.188	240.124	208.763	312.217	252.973	176.237	248.301	222.892	241.987	252.459	371.279	285.474	269.141	377.5
GPR174	ENSG00000147138	84636	G protein-coupled receptor 174	X	79144688	79175318	protein coding	1	166.804	120.483	122.457	149.392	75.4204	93.7565	117.73	102.605	102.612	124.661	111.014	98.9842	66.5758	110.758	99.4334	95.7955	92.8079	99.3271	96.6529	74.7847	81.8584	95.9059	103.427	120.834	176.63	113.819	79.5857	84.4706	74.1252	106.928	113.255	78.1542	83.6878	80.7726	49.0576	49.8208	86.5282	106.08	62.6132	92.129	57.8427
SIAH1	ENSG00000196470	6477	siah E3 ubiquitin protein ligase 1	16	48356364	48448402	protein coding	-1	23.2515	25.8889	19.9118	23.434	20.3839	17.1383	25.9404	21.1246	31.8796	22.9376	30.0038	22.7664	22.1919	27.9388	33.1445	21.1759	26.8112	7.31884	29.5046	23.1727	29.3073	14.1335	20.2797	14.8393	31.8345	18.6428	21.4269	24.1345	30.2765	21.3855	18.3657	31.8787	17.7221	30.913	28.7947	19.3183	11.1978	15.3	41.3884	32.0899	40.5914
CEMIP2	ENSG00000135048	23670	cell migration inducing hyaluronidase 2	9	71683366	71816690	protein coding	-1	223.416	216.073	291.708	251.916	221.165	212.716	286.342	224.323	264.003	263.284	329.041	252.41	196.557	219.519	236.029	193.608	470.227	342.94	237.054	278.073	402.218	272.575	265.664	210.93	357.368	312.021	235.696	306.709	221.332	276.993	261.201	226.236	318.014	326.082	204.762	290.791	312.519	211.14	217.554	226.699	289.214
PAQR7	ENSG00000182749	164091	progestin and adipoQ receptor family member 7	1	25861484	25875708	protein coding	-1	12.1312	23.8974	21.903	18.5519	30.5759	36.2928	18.9565	24.1424	33.8721	25.9295	25.0031	30.6851	22.1919	28.9367	24.1051	24.201	31.9672	19.8654	25.435	30.5459	29.3073	13.124	29.4056	22.2589	6.16152	12.7556	40.8132	29.1625	21.9244	17.3121	25.508	33.9354	15.753	16.9523	34.127	28.469	26.4674	32.64	33.9597	27.9492	28.414
SLFN5	ENSG00000166750	162394	schlafen family member 5	17	35243071	35273655	protein coding	1	460.985	442.102	524.676	566.322	535.077	630.084	630.551	512.021	434.36	445.788	485.061	532.535	423.76	542.812	550.399	580.823	385.669	404.627	482.247	556.145	492.161	592.597	626.643	560.713	679.821	642.685	623.421	495.762	528.273	567.226	611.171	460.699	581.876	637.206	446.851	622.251	574.14	543.659	331.107	415.098	425.195
SLC16A3	ENSG00000141526	9123	solute carrier family 16 member 3	17	82217934	82261129	protein coding	1	181.968	168.278	150.334	129.863	166.129	214.733	162.626	203.199	199.248	191.479	211.026	165.304	236.714	156.657	180.788	171.424	258.831	312.619	202.462	218.034	275.893	174.65	283.916	243.788	205.384	158.954	207.127	203.132	228.64	141.552	268.344	238.576	225.465	162.542	303.944	228.769	202.578	272.34	504.089	205.996	351.116
TRADD	ENSG00000102871	8717	TNFRSF1A associated via death domain	16	67154185	67159909	protein coding	-1	50.5466	58.7478	51.7706	50.7737	44.8446	53.4311	45.8946	59.3501	67.7442	52.8563	62.0078	63.3499	57.065	57.8733	58.2539	63.5276	38.1544	54.3685	55.9569	64.2516	57.604	55.5244	32.4476	79.4962	33.8884	66.7215	53.0571	48.2689	51.1568	66.1933	26.5283	70.9558	45.2899	40.8849	70.387	38.6365	19.3416	19.38	45.6334	45.5469	54.7984
GTF2E1	ENSG00000153767	2960	general transcription factor IIE subunit 1	3	120742637	120783069	protein coding	1	30.328	26.8846	23.8941	28.3161	27.5183	26.2115	27.9358	23.1365	18.9285	19.9458	16.002	30.6851	22.1919	20.9541	22.0963	21.1759	21.6552	20.911	22.3828	25.2793	22.2331	23.2193	26.3636	43.4579	24.6461	26.4923	17.3456	38.2129	19.8363	32.5875	23.4673	30.8503	24.6141	25.927	19.1964	44.737	16.2877	12.24	21.2248	23.8086	25.3696
KLF9	ENSG00000119138	687	KLF transcription factor 9	9	70384604	70414657	protein coding	-1	57.6232	67.7094	56.7486	52.7265	50.9598	50.4067	72.8327	65.3857	83.684	59.8373	62.0078	79.1874	63.4055	61.8646	85.3721	60.5024	53.6224	44.9586	72.2353	58.9851	56.5934	83.7914	68.9511	59.3571	159.173	43.1727	71.4231	76.4258	98.1376	68.23	102.032	64.7857	25.5986	42.8793	104.514	61.005	50.8989	54.0599	92.3279	37.2657	60.8871
UBE4A	ENSG00000110344	9354	ubiquitination factor E4A	11	118359600	118399211	protein coding	1	207.241	200.141	191.153	231.411	201.801	145.171	189.565	186.098	179.323	183.501	196.025	202.918	180.706	211.537	186.814	188.566	206.24	175.652	180.08	175.902	155.632	209.983	154.126	175.951	113.988	175.634	119.379	152.852	132.59	177.194	167.332	178.932	176.237	205.422	132.242	109.809	171.02	175.44	127.349	210.137	166.425
ZNF557	ENSG00000130544	79230	zinc finger protein 557	19	7069703	7087968	protein coding	1	36.3936	52.7735	55.753	55.6558	48.9214	49.3986	48.8877	56.3323	48.8156	48.8671	51.0064	49.4921	43.3271	43.9039	45.197	47.3936	30.936	44.9586	38.6612	41.0789	41.4345	65.6198	42.5874	36.0383	48.2653	68.6838	45.9148	42.2353	38.6286	50.9179	75.5035	48.3322	38.3979	42.8793	41.5923	44.737	36.6472	46.9199	42.4496	41.4063	45.6653
IL16	ENSG00000172349	3603	interleukin 16	15	81159575	81314058	protein coding	1	319.455	449.072	502.773	505.784	472.907	421.4	513.82	526.104	372.593	423.848	425.053	445.429	470.258	486.934	477.08	466.877	535.192	574.006	539.221	615.13	517.426	689.513	235.245	538.454	243.38	450.37	388.746	386.152	460.411	584.538	414.249	449.387	340.659	358.989	500.174	383.315	377.67	274.38	369.312	443.047	364.308
HNRNPA1	ENSG00000135486	3178	heterogeneous nuclear ribonucleoprotein A1	12	54280193	54287088	protein coding	1	881.533	727.876	632.199	614.166	691.014	709.727	881.974	723.267	669.472	612.335	775.097	701.798	760.866	688.493	801.494	758.297	639.344	602.236	618.578	682.542	777.149	799.552	1105.24	709.106	1189.17	816.357	1007.07	614.423	875.93	872.733	988.688	682.821	547.417	645.184	614.286	871.355	975.223	967.979	740.746	719.434	771.236
HSPA8	ENSG00000109971	3312	heat shock protein family A (Hsp70) member 8	11	123057489	123063230	protein coding	-1	607.571	717.918	791.493	693.256	754.204	694.605	776.217	629.715	559.886	625.3	658.082	738.422	702.744	662.55	692.017	642.334	688.841	662.878	747.788	844.751	499.235	863.153	638.811	803.441	568.914	597.549	666.275	606.379	644.158	796.356	598.927	569.703	548.401	590.338	523.636	513.459	553.78	530.399	521.069	698.731	570.309
CD55	ENSG00000196352	1604	CD55 molecule (Cromer blood group)	1	207321519	207386804	protein coding	1	154.673	149.359	195.135	166.967	182.436	141.139	159.633	129.766	176.334	170.536	171.021	159.365	176.479	139.694	188.823	152.264	298.017	194.472	166.853	173.795	204.141	150.421	122.692	153.693	108.854	133.443	108.155	155.868	120.062	124.24	145.905	173.79	114.209	134.621	162.103	140.312	180.182	165.24	154.941	170.801	183.676
NFE2	ENSG00000123405	4778	nuclear factor, erythroid 2	12	54292111	54301015	protein coding	-1	75.82	85.6324	62.7221	64.4435	72.3629	98.7972	46.8923	73.4332	54.7931	66.8183	55.0069	64.3397	75.0299	79.8252	77.3371	88.7369	77.3399	90.9627	92.5833	97.9574	71.7524	57.5435	68.9511	126.134	15.4038	47.0975	92.85	77.4314	87.6974	80.4503	45.9143	94.6077	105.348	56.84	65.0546	91.5075	125.211	108.12	54.1233	69.3555	70.0201
TLE1	ENSG00000196781	7088	TLE family member 1, transcriptional corepressor	9	81583683	81689547	protein coding	-1	7.07653	26.8846	15.9294	18.5519	33.6334	14.1139	33.9221	24.1424	34.8683	27.9241	41.0051	26.7257	23.2487	20.9541	21.0919	15.1256	34.0296	36.5942	41.7133	43.1855	32.3391	20.1907	39.5455	41.338	27.7269	32.3795	18.3659	26.1457	26.1004	29.5324	18.3657	20.5669	21.6604	14.9579	43.7252	23.3853	22.3955	15.3	27.5923	15.5274	25.3696
ZNF45	ENSG00000124459	7596	zinc finger protein 45	19	43912624	43935282	protein coding	-1	37.4045	24.8931	25.8853	32.2218	21.4031	22.179	27.9358	36.2136	29.8871	33.9078	20.0025	31.6749	17.9649	24.9454	25.1095	27.2261	30.936	31.3665	23.4002	26.3326	24.2543	22.2098	25.3497	30.7385	33.8884	31.3983	22.4473	18.1009	22.9684	25.459	20.4064	30.8503	23.6295	33.9045	18.13	28.469	20.3596	35.6999	11.6736	26.9141	28.414
ODC1	ENSG00000115758	4953	ornithine decarboxylase 1	2	10439968	10448327	protein coding	-1	166.804	68.7051	95.5766	82.9955	81.5356	96.7809	58.8648	44.2611	84.6802	73.7993	65.0081	50.4819	89.8245	67.8515	60.2627	47.3936	49.4976	60.6418	57.9917	44.2388	34.3603	37.3528	134.86	64.6569	137.607	75.5522	126.521	50.2801	114.842	72.3034	117.337	90.4943	93.5334	105.702	129.043	149.462	164.912	157.08	94.4504	102.481	48.7097
MTF2	ENSG00000143033	22823	metal response element binding transcription factor 2	1	93079235	93139079	protein coding	1	55.6013	48.7906	61.7265	71.2784	61.1517	62.5043	51.8808	57.3383	55.7893	62.8292	60.0075	50.4819	48.6109	59.8689	57.2496	59.4941	53.6224	47.0497	54.9395	50.5587	61.6464	51.4863	56.7832	48.7576	19.5115	59.8531	55.0978	78.437	44.8927	58.0464	61.2191	29.822	35.4442	68.8063	43.7252	58.9715	64.1326	77.5199	32.8985	48.6524	50.7392
THUMPD1	ENSG00000066654	55623	THUMP domain containing 1	16	20702816	20742084	protein coding	-1	88.9621	76.6709	84.6251	96.6653	71.3437	91.7402	84.8052	92.546	79.699	76.7912	85.0106	84.1366	94.0515	63.8602	75.3284	72.6029	93.8391	54.3685	83.4267	81.1045	80.8478	87.8296	123.706	87.9757	119.123	91.2514	116.318	81.4538	87.6974	92.6706	135.702	65.8141	83.6878	109.691	75.7193	65.072	160.841	66.2999	106.124	86.9532	93.3602
PIK3R1	ENSG00000145675	5295	phosphoinositide-3-kinase regulatory subunit 1	5	68215740	68301821	protein coding	1	344.728	314.649	313.611	304.642	232.376	270.18	346.205	244.442	264.003	308.162	291.036	285.075	267.36	260.43	354.545	265.202	475.383	292.754	267.576	298.085	389.08	363.433	360.979	235.309	480.599	322.814	322.424	303.692	274.576	312.636	350.989	271.483	273.708	305.141	246.354	212.501	383.778	307.02	295.025	242.227	299.361
ATG2A	ENSG00000110046	23130	autophagy related 2A	11	64894546	64917209	protein coding	-1	172.87	129.444	125.444	118.146	129.438	95.7728	139.679	143.849	126.522	148.596	182.023	124.72	118.357	105.768	170.744	117.98	222.739	203.882	139.384	172.742	224.353	157.488	125.734	208.81	171.496	156.992	121.419	147.824	208.803	169.047	112.235	152.195	186.082	177.5	205.829	127.094	104.852	71.3999	301.392	167.695	189.765
ZNF518B	ENSG00000178163	85460	zinc finger protein 518B	4	10439880	10457426	protein coding	-1	30.328	48.7906	46.7927	55.6558	58.0941	75.6101	53.8762	39.2314	40.8457	36.8997	46.0058	48.5023	48.6109	56.8755	49.2145	59.4941	35.0608	37.6398	43.7481	49.5054	41.4345	49.4672	41.5734	57.2372	61.6152	52.0035	55.0978	47.2633	33.4085	62.1199	63.2597	71.9841	26.5832	55.8428	44.7917	46.7705	60.0607	36.7199	30.776	48.6524	45.6653
EPB41L3	ENSG00000082397	23136	erythrocyte membrane protein band 4.1 like 3	18	5392381	5630700	protein coding	-1	101.093	76.6709	87.6119	72.2549	122.303	108.879	94.7823	95.5638	96.635	81.7776	76.0095	66.3194	143.719	115.747	63.2758	67.5611	109.307	85.735	76.3049	97.9574	105.102	59.5626	92.2727	91.1556	64.696	66.7215	99.9923	102.571	93.9615	69.2484	90.8083	96.6644	107.317	100.716	88.5169	95.5745	103.834	147.9	123.104	104.551	125.833
LDLRAD4	ENSG00000168675	753	low density lipoprotein receptor class A domain containing 4	18	13217498	13652755	protein coding	1	106.148	82.6453	83.6295	94.7125	91.7276	88.7158	92.7868	98.5816	111.579	91.7505	93.0116	76.2178	116.243	84.8143	118.517	98.8206	86.6207	88.8716	88.5137	80.0512	111.166	98.9345	90.2448	79.4962	95.5036	74.571	67.3418	99.5547	89.7854	66.1933	105.093	110.033	101.41	94.7333	93.8493	76.2563	62.0967	76.4999	102.94	97.3048	105.538
PIM3	ENSG00000198355	415116	Pim-3 proto-oncogene, serine/threonine kinase	22	49960768	49964072	protein coding	1	45.492	82.6453	66.7045	55.6558	78.478	58.4718	78.8189	82.4866	73.7216	72.802	78.0098	66.3194	108.846	57.8733	87.3809	64.5359	82.4959	87.8261	81.3919	77.9446	102.07	65.6198	99.3706	95.3954	75.9921	69.665	70.4027	65.3642	134.678	70.2667	81.6255	183.045	99.4408	119.663	278.348	92.5243	42.7551	78.5399	332.168	131.465	136.996
SH3BP5L	ENSG00000175137	80851	SH3 binding domain protein 5 like	1	248810446	248825915	protein coding	-1	66.7216	74.6794	69.6912	69.3256	63.1901	76.6182	69.8396	70.4154	74.7178	82.7749	63.0079	77.2077	81.3704	69.8471	76.3327	73.6113	85.5895	76.3251	62.0613	91.6376	80.8478	72.6865	58.8112	84.7959	19.5115	62.7967	74.4841	85.4762	79.3453	97.7624	75.5035	95.6361	93.5334	87.7529	88.5169	105.742	77.3664	75.4799	79.5931	77.6368	59.8723
STT3A	ENSG00000134910	3703	STT3 oligosaccharyltransferase complex catalytic subunit A	11	125591712	125625215	protein coding	1	91.9949	100.568	76.6604	94.7125	88.67	89.724	92.7868	82.4866	85.6764	83.7722	80.01	95.0248	91.938	92.7968	80.3502	96.8039	61.872	77.3706	81.3919	89.531	76.8054	84.801	118.636	101.755	81.1267	89.289	86.728	74.4146	59.509	71.2851	101.011	74.0408	101.41	93.7361	59.7223	70.1558	83.4742	74.4599	59.4295	109.727	73.0645
TAF5	ENSG00000148835	6877	TATA-box binding protein associated factor 5	10	103367966	103389065	protein coding	1	7.07653	12.9444	15.9294	28.3161	10.192	9.07321	11.9725	10.0593	19.9248	8.97559	10.0013	17.8172	16.9081	20.9541	10.0438	14.1172	18.5616	20.911	13.2262	20.0128	15.159	14.1335	10.1399	23.3189	3.08076	9.81198	10.2033	13.0728	14.6162	12.2203	7.14223	14.3968	11.8147	23.9326	12.7976	15.2513	6.10787	17.34	10.6124	16.5625	15.2218
SAMD9L	ENSG00000177409	219285	sterile alpha motif domain containing 9 like	7	93130056	93148385	protein coding	-1	191.066	198.149	168.255	178.684	272.125	206.668	212.512	162.961	158.402	176.52	179.022	205.887	137.379	194.574	134.587	145.206	136.118	153.696	168.888	145.356	125.314	156.478	165.28	178.071	122.204	132.462	144.887	165.924	115.886	136.46	148.966	155.28	180.175	193.455	121.577	146.412	110.96	123.42	100.818	189.434	176.573
KIAA0040	ENSG00000235750	9674	KIAA0040	1	175156986	175192999	protein coding	-1	100.082	151.35	126.44	118.146	121.284	122.992	116.732	129.766	104.605	135.631	100.013	117.791	126.811	117.742	118.517	123.022	90.7455	93.0538	124.123	116.917	96.0067	93.8868	127.762	136.733	116.042	93.2138	114.277	119.667	98.1376	101.836	116.316	129.571	126.024	99.7193	113.046	128.111	103.834	128.52	85.9605	119.043	82.1976
SMAP2	ENSG00000084070	64744	small ArfGAP2	1	40344850	40423326	protein coding	1	450.876	576.525	506.755	429.624	578.903	517.173	571.687	503.973	666.483	575.435	516.065	525.606	647.793	540.816	548.39	485.028	382.575	423.447	630.787	601.437	577.051	565.34	469.476	489.696	622.314	426.821	498.941	529.953	603.442	489.83	530.565	552.221	392.84	396.883	653.746	461.605	489.648	370.259	444.66	484.454	534.792
CCDC9	ENSG00000105321	26093	coiled-coil domain containing 9	19	47255980	47273701	protein coding	1	23.2515	38.8333	38.828	35.151	50.9598	51.4149	36.9152	52.3086	47.8194	36.8997	51.0064	53.4515	58.1217	30.9323	50.2189	48.402	42.2792	47.0497	51.8873	55.8252	70.7418	50.4768	86.1888	59.3571	69.8306	58.8719	90.8093	63.353	57.4209	66.1933	69.3816	62.729	52.1818	60.8287	73.5864	53.8878	51.9169	32.64	111.43	53.8282	52.7688
ZNF628	ENSG00000197483	89887	zinc finger protein 628	19	55476617	55484487	protein coding	1	21.2296	20.9102	14.9338	13.6698	19.3647	15.122	21.9496	24.1424	19.9248	16.9539	33.0041	13.8578	32.7595	19.9563	22.0963	16.134	18.5616	20.911	20.348	27.3859	39.4133	20.1907	25.3497	31.7985	17.4576	19.624	19.3863	21.1177	41.7607	17.3121	16.3251	28.7937	20.6758	12.9635	50.1241	33.5528	18.3236	5.09999	59.4295	32.0899	29.4288
PDZD8	ENSG00000165650	118987	PDZ domain containing 8	10	117277274	117375440	protein coding	-1	130.41	83.641	84.6251	93.736	79.4972	77.6264	87.7983	80.4748	77.7065	87.7614	98.0123	91.0655	75.0299	56.8755	91.3984	77.6448	94.8703	75.2795	89.5311	84.2644	92.9749	58.5531	100.385	72.0765	66.7498	91.2514	73.4637	78.437	67.8611	78.4136	97.9505	79.1826	68.9194	87.7529	75.7193	71.1725	71.2585	74.4599	118.859	86.9532	98.4341
OSTM1	ENSG00000081087	28962	osteoclastogenesis associated transmembrane protein 1	6	108029245	108165854	protein coding	-1	52.5685	41.8205	37.8324	43.9388	44.8446	53.4311	35.9175	38.2255	41.842	34.9051	43.0054	38.6038	34.873	34.9235	37.162	43.3601	31.9672	42.8675	39.6785	33.7058	21.2225	28.267	50.6993	38.1582	50.3191	34.3419	47.9555	56.3138	41.7607	39.716	34.6908	53.4739	53.1664	37.8933	31.9941	38.6365	38.6832	56.0999	23.3473	40.3711	44.6505
MED12	ENSG00000184634	9968	mediator complex subunit 12	X	71118543	71144103	protein coding	1	193.088	211.094	211.065	223.6	201.801	152.228	208.521	232.371	199.248	224.39	197.025	206.877	194.444	213.533	225.985	226.884	215.521	220.611	209.584	226.461	203.13	261.47	145	233.189	172.523	226.657	131.623	197.098	180.615	216.91	192.84	156.308	177.221	222.374	190.898	212.501	149.643	185.64	208.003	213.242	165.41
IER2	ENSG00000160888	9592	immediate early response 2	19	13150411	13154911	protein coding	1	242.624	156.329	154.316	118.146	166.129	204.651	160.631	176.039	141.466	167.544	204.026	135.608	247.282	169.629	177.775	138.147	217.583	196.563	178.045	195.915	219.3	131.24	241.329	333.884	197.169	178.578	247.94	178.997	279.797	205.708	178.556	224.179	215.619	235.337	390.328	244.02	177.128	261.12	365.067	231.875	273.992
ANK1	ENSG00000029534	286	ankyrin 1	8	41653220	41896741	protein coding	-1	23.2515	15.9316	18.9162	20.5048	23.4415	41.3335	5.98625	11.0653	9.96238	14.9593	10.0013	10.8883	17.9649	26.941	28.1226	28.2345	11.3432	19.8654	7.12179	9.47975	7.07418	11.1049	15.2098	28.6186	12.323	9.81198	14.2846	21.1177	22.9684	17.3121	13.2641	18.5102	16.7376	22.9354	28.7947	30.5025	13.2337	52.0199	14.8574	24.8438	9.13306
DDX54	ENSG00000123064	79039	DEAD-box helicase 54	12	113157173	113185479	protein coding	-1	123.334	93.5982	91.5942	68.3492	82.5548	98.7972	93.7845	97.5757	100.62	96.737	117.015	89.0858	106.733	99.7816	94.4115	98.8206	121.682	127.557	84.4441	115.864	101.06	110.039	105.455	117.654	185.873	107.932	165.293	125.7	135.722	150.717	124.479	124.43	144.731	141.601	139.707	119.977	85.5102	78.5399	146.451	97.3048	115.685
FLAD1	ENSG00000160688	80308	flavin adenine dinucleotide synthetase 1	1	154983338	154993111	protein coding	1	43.4701	47.7948	48.7839	41.0095	44.8446	37.301	41.9037	51.3027	35.8646	51.859	50.0063	45.5327	35.9298	45.8995	42.1839	38.3182	42.2792	53.323	40.6959	58.9851	48.5087	58.5531	29.4056	71.0166	62.6422	48.0787	41.8335	52.2914	45.9367	33.6058	29.5892	45.2472	42.3362	44.8737	39.4594	61.005	46.827	49.9799	44.5721	42.4414	37.547
CRKL	ENSG00000099942	1399	CRK like proto-oncogene, adaptor protein	22	20917407	20953747	protein coding	1	150.629	186.201	201.109	185.519	153.898	172.391	167.615	166.985	161.39	172.531	161.02	181.141	176.479	176.613	161.705	175.457	179.429	168.333	177.027	201.181	153.611	198.878	139.93	224.709	177.657	153.067	138.765	155.868	172.263	205.708	125.499	191.272	161.468	166.531	193.031	141.328	175.092	188.7	152.819	181.153	135.981
CD3G	ENSG00000160654	917	CD3 gamma subunit of T-cell receptor complex	11	118344344	118355161	protein coding	1	121.312	124.466	136.396	141.58	68.2861	72.5857	120.723	80.4748	95.6388	104.715	102.013	102.944	72.9163	81.8209	97.4247	106.888	84.5583	65.8696	57.9917	87.4244	99.0385	146.383	81.1189	115.534	107.827	101.063	88.7687	54.3026	137.81	132.387	82.6458	68.8991	127.993	114.677	74.6528	69.139	46.827	46.9199	99.7566	90.0587	48.7097
IKZF3	ENSG00000161405	22806	IKAROS family zinc finger 3	17	39757718	39864312	protein coding	-1	667.216	616.354	558.526	594.638	408.697	428.457	553.728	475.807	506.089	564.465	466.058	526.596	342.39	384.159	462.014	477.969	502.194	466.315	431.377	473.987	398.175	526.977	474.545	506.656	562.752	539.659	502.002	458.555	485.468	629.345	375.477	292.05	574.984	641.195	445.784	416.868	461.144	477.359	459.517	450.293	283.125
CRLF3	ENSG00000176390	51379	cytokine receptor like factor 3	17	30769388	30824692	protein coding	-1	165.793	122.474	115.488	129.863	118.227	180.456	124.713	116.688	113.571	102.721	103.013	118.781	136.322	136.701	111.486	121.005	121.682	111.874	128.192	148.516	121.272	118.116	136.888	117.654	144.796	129.518	151.009	142.796	128.414	172.103	157.129	141.912	126.024	120.66	120.511	206.4	145.571	210.12	109.308	106.621	113.656
PHF23	ENSG00000040633	79142	PHD finger protein 23	17	7235029	7239722	protein coding	-1	16.1749	40.8248	46.7927	44.9152	51.979	41.3335	43.8991	51.3027	31.8796	36.8997	43.0054	39.5937	46.4974	40.9104	35.1532	47.3936	48.4664	52.2774	40.6959	56.8785	36.3815	56.534	32.4476	50.8775	34.9153	39.2479	58.1588	42.2353	42.8047	57.0281	39.7924	34.9637	35.4442	47.8652	28.7947	31.5193	33.5933	36.7199	32.8985	41.4063	38.5618
ARL8A	ENSG00000143862	127829	ADP ribosylation factor like GTPase 8A	1	202133404	202144743	protein coding	-1	95.0277	57.7521	53.7618	54.6794	59.1133	61.4962	60.8602	84.4985	60.7705	53.8536	75.0094	55.4312	68.6893	51.8864	66.289	58.4857	74.2464	61.6874	55.9569	81.1045	74.7842	55.5244	80.1049	82.676	106.8	65.7403	114.277	72.4034	77.2572	76.3769	77.5442	83.2959	76.7959	82.767	82.1181	49.8208	46.827	81.5999	96.5729	60.0391	66.9758
TNFRSF13C	ENSG00000159958	115650	TNF receptor superfamily member 13C	22	41922032	41926806	protein coding	-1	41.4482	88.6196	65.7089	67.3728	79.4972	43.3498	80.8143	63.3739	76.7103	61.8319	67.0084	79.1874	54.9514	50.8886	94.4115	71.5946	30.936	39.7309	104.792	64.2516	55.5828	38.3623	66.9231	38.1582	109.881	81.4394	77.545	69.3866	58.4649	48.8812	39.7924	51.4172	53.1664	69.8035	183.433	109.809	72.2765	39.7799	76.4093	79.7071	82.1976
TRA2B	ENSG00000136527	6434	transformer 2 beta homolog	3	185914558	185938103	protein coding	-1	99.0714	124.466	126.44	136.698	137.591	127.025	152.649	131.777	128.515	129.647	152.019	119.771	136.322	136.701	133.582	127.055	123.744	118.147	150.575	140.09	126.325	120.135	170.35	157.932	176.63	160.916	143.866	115.644	185.835	147.662	155.088	162.478	112.24	182.486	140.774	138.278	143.535	180.54	214.371	187.363	186.72
CAD	ENSG00000084774	790	carbamoyl-phosphate synthetase 2, aspartate transcarbamylase, and dihydroorotase	2	27217369	27243943	protein coding	1	89.973	107.538	95.5766	97.6417	90.7084	89.724	106.755	132.783	114.567	111.696	114.014	102.944	89.8245	113.751	99.4334	118.988	84.5583	128.603	96.6529	101.117	105.102	122.154	71.993	126.134	68.8037	95.1762	89.789	88.4931	116.93	124.24	112.235	121.345	127.993	84.7614	123.71	133.194	77.3664	82.6199	101.879	80.7423	102.493
UBALD2	ENSG00000185262	283991	UBA like domain containing 2	17	76265348	76271298	protein coding	1	44.481	107.538	79.6471	75.1841	93.766	82.667	114.736	115.682	103.609	89.7559	117.015	92.0553	135.265	114.749	112.49	91.762	120.65	110.828	112.931	133.77	144.515	144.364	122.692	122.954	145.823	90.2702	143.866	100.56	196.275	141.552	99.9912	153.223	183.129	113.68	193.031	138.278	118.085	82.6199	204.819	138.711	104.523
HSPH1	ENSG00000120694	10808	heat shock protein family H (Hsp110) member 1	13	31134973	31162388	protein coding	-1	61.6669	81.6495	98.5633	90.8068	87.6508	99.8053	73.8304	69.4095	60.7705	69.8102	98.0123	91.0655	77.1434	63.8602	81.3546	62.5192	79.4023	99.3271	90.5485	78.9979	60.6358	81.7724	96.3287	83.736	85.2344	88.3078	110.196	74.4146	74.1252	128.313	68.3613	64.7857	93.5334	114.677	54.3899	81.34	111.978	113.22	75.3481	66.2501	79.1532
ADO	ENSG00000181915	84890	2-aminoethanethiol dioxygenase	10	62804720	62808479	protein coding	1	17.1859	32.859	31.8589	34.1746	32.6142	23.1871	29.9312	23.1365	22.9135	25.9295	26.0033	30.6851	29.5892	27.9388	26.1138	23.1926	20.624	15.6832	27.4698	28.4392	19.2013	25.2384	18.2517	37.0982	21.5653	26.4923	15.3049	17.0952	27.1444	38.6976	21.4267	25.7086	14.7684	23.9326	34.127	25.4188	31.5573	30.6	12.7349	38.3008	22.3253
PLAGL2	ENSG00000126003	5326	PLAG1 like zinc finger 2	20	32192504	32207743	protein coding	-1	63.6888	99.5726	142.369	125.958	141.668	127.025	124.713	134.795	120.545	105.713	103.013	123.73	144.776	144.683	104.455	172.432	152.617	182.971	109.879	137.983	91.9644	99.944	83.1469	172.772	96.5305	125.593	87.7483	128.717	98.1376	91.6522	92.8489	137.798	105.348	71.7979	97.0487	76.2563	108.924	93.8399	90.2055	144.922	129.892
ARMC7	ENSG00000125449	79637	armadillo repeat containing 7	17	75109952	75130272	protein coding	1	33.3608	27.8803	20.9074	29.2925	16.3071	22.179	19.9542	23.1365	28.8909	28.9214	22.0028	26.7257	21.1352	19.9563	26.1138	26.2177	24.7488	29.2754	22.3828	35.8124	28.2967	22.2098	19.2657	27.5587	8.21536	21.5864	26.5286	28.1569	21.9244	32.5875	16.3251	26.737	34.4597	32.9074	30.9276	22.3685	2.03596	45.8999	22.2861	24.8438	20.2957
RBM3	ENSG00000102317	5935	RNA binding motif protein 3	X	48574449	48581162	protein coding	1	281.039	278.803	204.096	202.118	215.05	307.481	294.324	289.709	267.988	291.208	294.037	244.491	313.857	234.487	228.998	242.01	226.864	216.429	234.002	247.527	260.734	231.184	363.007	329.644	519.622	244.318	367.319	294.642	263.092	222.002	353.03	267.37	308.168	237.332	275.149	323.327	292.16	193.8	275.923	262.93	275.007
SYTL3	ENSG00000164674	94120	synaptotagmin like 3	6	158650014	158764876	protein coding	1	117.268	107.538	96.5722	89.8304	75.4204	59.4799	99.7708	92.546	107.594	139.62	127.016	89.0858	57.065	62.8624	85.3721	65.5443	171.179	116.056	108.862	129.557	174.833	119.125	69.965	73.1365	78.046	124.612	66.3214	96.5379	90.8295	90.6339	91.8286	71.9841	67.9348	109.691	75.7193	58.9715	80.4203	46.9199	92.3279	46.5821	90.3158
TESK1	ENSG00000107140	7016	testis associated actin remodelling kinase 1	9	35605262	35610041	protein coding	1	30.328	54.7649	44.8015	40.0331	57.0749	43.3498	43.8991	49.2908	37.857	48.8671	46.0058	48.5023	40.1568	47.8951	41.1795	52.4354	44.3416	60.6418	59.0091	70.5715	50.5299	54.5149	27.3776	92.2155	8.21536	35.3231	30.6099	34.1905	56.3769	45.8261	39.7924	45.2472	42.3362	58.8344	57.5893	83.3735	34.6113	41.8199	28.6535	40.3711	40.5914
RNF214	ENSG00000167257	257160	ring finger protein 214	11	117232625	117286454	protein coding	1	42.4592	51.7777	43.8059	45.8916	44.8446	52.423	45.8946	59.3501	47.8194	47.8698	50.0063	50.4819	57.065	52.8842	49.2145	55.4606	34.0296	48.0952	51.8873	63.1983	50.5299	42.4005	38.5315	37.0982	23.6192	52.0035	42.8538	50.2801	28.1885	38.6976	36.7315	37.0204	28.5523	45.8709	37.3264	55.9213	25.4495	11.22	33.9597	47.6172	40.5914
CUEDC1	ENSG00000180891	404093	CUE domain containing 1	17	57861243	57955412	protein coding	-1	25.2733	27.8803	27.8765	18.5519	28.5375	31.2522	21.9496	32.1899	29.8871	26.9268	33.0041	32.6648	34.873	20.9541	28.1226	27.2261	31.9672	41.822	29.5046	27.3859	23.2437	14.1335	22.3077	28.6186	28.7538	26.4923	33.6709	31.1737	29.2325	25.459	32.6502	42.1621	11.8147	19.9439	38.3929	30.5025	48.863	13.26	40.3271	24.8438	46.6801
STIP1	ENSG00000168439	10963	stress induced phosphoprotein 1	11	64185272	64204543	protein coding	1	81.8856	92.6025	89.603	83.9719	85.6124	102.83	91.7891	102.605	70.7329	72.802	91.0114	81.1671	115.187	85.8121	86.3765	87.7285	97.9639	124.42	100.722	113.757	80.8478	101.963	100.385	154.753	59.5614	100.082	97.9516	89.4987	98.1376	94.7073	82.6458	70.9558	86.6415	112.683	84.2511	83.3735	87.5461	110.16	84.8993	94.1993	80.168
CD83	ENSG00000112149	9308	CD83 molecule	6	14117256	14136918	protein coding	1	5.05466	9.95726	10.9515	13.6698	33.6334	15.122	15.9633	23.1365	8.96614	10.9702	19.0024	12.8679	29.5892	12.9716	16.07	12.1005	25.78	17.7743	16.2784	9.47975	13.1378	8.07628	13.1818	4.2398	32.8615	7.84958	20.4066	28.1569	12.5282	12.2203	8.16255	21.5952	8.86106	8.97473	73.5864	36.603	12.2157	31.62	25.4698	27.9492	29.4288
DENND3	ENSG00000105339	22898	DENN domain containing 3	8	141117278	141195808	protein coding	1	173.88	183.214	228.986	198.213	218.108	194.57	197.546	234.383	253.044	236.357	228.029	204.897	215.579	199.563	228.998	199.658	292.861	322.029	197.375	207.501	216.268	149.411	172.378	175.951	176.63	213.901	159.171	170.952	200.451	152.754	156.109	189.215	152.607	152.57	191.964	176.915	91.6181	110.16	360.822	218.418	285.155
SRSF3	ENSG00000112081	6428	serine and arginine rich splicing factor 3	6	36594353	36605600	protein coding	1	221.394	183.214	166.263	153.297	178.359	202.635	196.548	191.128	164.379	152.585	193.024	170.253	218.749	164.64	173.757	177.474	179.429	158.923	163.801	175.902	176.855	160.516	355.909	175.951	463.141	213.901	307.119	211.177	228.64	245.424	273.445	202.584	196.912	217.388	190.898	260.288	329.825	292.74	268.494	210.137	226.297
MCL1	ENSG00000143384	4170	MCL1 apoptosis regulator, BCL2 family member	1	150560895	150579738	protein coding	-1	1225.25	1072.4	1054.33	1032.07	1174.11	1307.55	1021.65	989.84	1056.01	1155.86	1000.13	993.802	1585.14	1314.12	1197.22	1098.12	1272.5	1160.56	1188.32	1113.34	1070.22	1008.53	1334.41	1077.97	1438.72	913.495	1627.43	1233.87	1135.89	1227.12	1396.82	1013.95	970.779	1030.1	1179.51	1224.17	1330.5	1315.8	1124.92	1074.49	1246.16
NABP1	ENSG00000173559	64859	nucleic acid binding protein 1	2	191678068	191741097	protein coding	1	220.383	183.214	185.18	247.034	130.457	183.48	174.599	186.098	173.345	175.523	160.02	198.958	125.754	178.609	133.582	167.39	142.306	164.151	136.331	104.277	151.59	126.192	133.846	153.693	121.177	198.202	154.07	206.149	108.578	151.735	179.576	149.11	219.557	160.548	114.112	147.429	152.697	179.52	144.329	158.379	152.218
LPIN1	ENSG00000134324	23175	lipin 1	2	11677595	11827409	protein coding	1	132.432	132.432	141.374	145.486	91.7276	97.789	142.672	148.878	100.62	100.726	121.015	129.669	119.414	129.716	122.534	108.904	152.617	152.65	87.4963	95.8508	139.462	156.478	97.3427	91.1556	85.2344	129.518	117.338	144.807	112.754	130.35	103.052	116.203	79.7496	98.7221	104.514	140.312	138.445	85.6799	81.7155	95.2345	98.4341
STAMBPL1	ENSG00000138134	57559	STAM binding protein like 1	10	88879734	88975153	protein coding	1	26.2843	25.8889	25.8853	31.2453	24.4607	24.1952	30.9289	32.1899	31.8796	33.9078	33.0041	28.7054	19.0217	22.9498	28.1226	34.2847	15.468	25.0932	40.6959	27.3859	23.2437	32.3051	24.3357	29.6786	34.9153	36.3043	22.4473	41.2297	27.1444	36.6609	38.7721	15.4252	34.4597	58.8344	19.1964	33.5528	18.3236	35.6999	29.7147	19.668	25.3696
ZNF83	ENSG00000167766	55769	zinc finger protein 83	19	52594060	52690559	protein coding	-1	61.6669	76.6709	98.5633	117.17	72.3629	58.4718	96.7777	88.5222	104.605	105.713	58.0073	75.228	73.9731	80.8231	84.3678	81.6783	49.4976	51.2319	73.2527	50.5587	37.3921	77.7342	45.6294	30.7385	55.4537	104.988	54.0775	67.3754	55.3329	61.1015	42.8534	56.559	41.3516	46.8681	33.0605	58.9715	90.6001	67.3199	24.4085	41.4063	60.8871
CASP1	ENSG00000137752	834	caspase 1	11	105025397	105035250	protein coding	-1	231.504	219.06	215.047	218.717	269.068	357.888	200.539	231.365	225.15	235.36	196.025	212.816	252.565	236.482	159.696	204.7	235.113	197.609	230.95	214.874	169.78	150.421	242.343	315.865	129.392	218.807	260.184	231.289	180.615	178.213	236.714	222.122	187.067	194.453	148.239	199.283	240.243	324.36	228.167	285.703	230.356
CCNH	ENSG00000134480	902	cyclin H	5	87318416	87413029	protein coding	-1	69.7544	53.7692	63.7177	66.3964	55.0365	49.3986	70.8373	69.4095	57.7818	62.8292	66.0083	63.3499	51.7812	54.8799	55.2408	52.4354	61.872	46.0041	59.0091	48.4521	64.6782	61.5817	57.7972	52.9974	48.2653	46.1163	38.7725	46.2577	49.0688	41.7527	92.8489	42.1621	53.1664	52.8512	47.9911	61.005	78.3843	61.1999	55.1845	54.8633	57.8427
PCNA	ENSG00000132646	5111	proliferating cell nuclear antigen	20	5114953	5126626	protein coding	-1	8.08746	23.8974	23.8941	21.4812	19.3647	22.179	18.9565	22.1306	14.9436	20.9431	16.002	19.7968	21.1352	21.9519	15.0657	18.1507	13.4056	17.7743	14.2436	33.7058	12.1272	25.2384	17.2378	22.2589	7.18844	33.3607	11.2236	18.1009	26.1004	40.7343	52.0362	18.5102	15.753	26.9242	14.9306	13.2178	34.6113	16.32	9.55117	23.8086	21.3105
TRAF3IP3	ENSG00000009790	80342	TRAF3 interacting protein 3	1	209756032	209782320	protein coding	1	430.657	464.008	386.289	427.671	388.313	413.335	404.072	457.7	360.638	348.054	460.058	464.236	334.992	406.111	395.725	439.651	408.355	462.133	367.281	410.789	423.44	497.701	442.098	479.097	408.714	384.63	524.449	413.303	416.563	488.812	389.762	371.233	445.022	455.717	439.385	445.337	476.414	529.379	399.027	317.793	334.879
ASAH1	ENSG00000104763	427	N-acylsphingosine amidohydrolase 1	8	18055992	18084998	protein coding	-1	202.187	215.077	246.906	231.411	335.315	268.164	213.509	205.211	251.052	261.29	204.026	218.755	274.757	218.522	213.933	244.026	343.389	232.112	236.037	241.207	208.183	190.802	315.35	257.568	255.703	206.052	258.143	272.518	246.388	234.222	294.872	305.418	245.156	237.332	181.3	172.848	220.901	255	276.984	316.758	344.012
RNF185	ENSG00000138942	91445	ring finger protein 185	22	31160182	31207019	protein coding	1	1.01093	37.8376	34.8456	39.0567	40.7678	45.3661	32.9244	32.1899	34.8683	31.9132	22.0028	39.5937	27.4757	32.9279	26.1138	32.268	42.2792	39.7309	34.5916	36.8657	33.3497	34.3242	36.5035	41.338	42.1037	29.4359	26.5286	39.2185	32.3645	43.7894	34.6908	42.1621	27.5677	29.9158	20.2629	45.7538	34.6113	28.56	15.9186	41.4063	28.414
PLCG2	ENSG00000197943	5336	phospholipase C gamma 2	16	81779279	81962685	protein coding	1	94.0168	47.7948	47.7883	46.868	44.8446	48.3905	40.906	53.3145	56.7855	49.8644	56.007	43.5531	43.3271	44.9017	36.1576	35.2931	61.872	44.9586	48.8351	43.1855	46.4875	34.3242	82.1329	31.7985	54.4268	60.8343	59.1791	54.3026	34.4526	35.6425	58.1581	27.7653	41.3516	73.7923	54.3899	72.1893	94.672	71.3999	32.8985	37.2657	67.9906
PLIN2	ENSG00000147872	123	perilipin 2	9	19108375	19149290	protein coding	-1	57.6232	39.829	53.7618	42.9624	45.8638	48.3905	33.9221	29.1721	27.8947	34.9051	47.0059	35.6343	51.7812	33.9257	28.1226	37.3098	53.6224	39.7309	39.6785	41.0789	34.3603	54.5149	49.6853	27.5587	50.3191	17.6616	37.7522	29.1625	44.8927	47.8628	44.894	40.1055	31.506	39.8877	41.5923	13.2178	39.7012	15.3	49.8783	48.6524	55.8132
DDX5	ENSG00000108654	1655	DEAD-box helicase 5	17	64498254	64508199	protein coding	-1	1498.2	1113.22	1291.28	1249.81	1266.86	1404.33	1362.87	1225.23	1244.3	1397.2	1339.17	1345.2	1146.58	1111.57	1403.12	1322.99	1229.19	1034.05	1204.6	1184.97	1466.38	1235.67	2129.37	1610.06	2523.14	1288.31	1987.6	1520.47	1425.08	1664	1497.83	1159.97	1449.28	1415.02	1300.03	1706.11	1987.09	1972.68	1304.26	1389.18	1530.3
FOSL2	ENSG00000075426	2355	FOS like 2, AP-1 transcription factor subunit	2	28392448	28417317	protein coding	1	577.243	342.53	365.381	338.817	374.045	442.571	401.079	377.225	336.728	386.948	438.055	321.699	450.179	334.268	360.572	325.705	860.02	682.743	399.838	527.706	575.03	318.004	541.469	527.854	448.764	367.949	466.291	369.056	359.142	339.113	350.989	472.01	358.381	409.846	383.929	439.236	365.454	507.959	592.172	445.118	526.673
ZNF181	ENSG00000197841	339318	zinc finger protein 181	19	34734155	34745378	protein coding	1	9.0984	13.9402	16.925	22.4576	10.192	20.1627	16.961	16.095	10.9586	15.9566	10.0013	15.8375	9.51083	13.9694	16.07	14.1172	18.5616	14.6377	12.2088	16.8529	13.1378	21.2002	7.0979	14.8393	13.35	20.6052	20.4066	17.0952	11.4842	18.3304	16.3251	13.3685	16.7376	9.97193	5.33235	18.3015	25.4495	22.44	4.24496	9.31642	16.2366
BRF1	ENSG00000185024	2972	BRF1 RNA polymerase III transcription initiation factor subunit	14	105209286	105315589	protein coding	-1	102.104	77.6666	84.6251	61.5143	79.4972	71.5775	68.8418	82.4866	89.6614	82.7749	98.0123	84.1366	76.0866	83.8165	99.4334	70.5862	97.9639	112.919	72.2353	86.3711	118.24	98.9345	84.1608	82.676	92.4229	96.1574	65.3011	87.4875	90.8295	102.854	66.3207	77.1259	91.5643	91.7417	101.315	103.709	61.0787	64.2599	142.206	65.2149	88.2863
ATP6V1B2	ENSG00000147416	526	ATPase H+ transporting V1 subunit B2	8	20197381	20226819	protein coding	1	284.072	279.799	282.747	328.076	341.43	388.132	264.393	352.077	265.995	297.192	209.026	258.349	341.333	341.253	217.95	296.462	336.171	308.437	260.454	258.06	263.766	214.021	269.72	248.028	240.299	226.657	264.265	238.328	259.96	273.938	305.075	233.434	228.418	299.158	169.569	256.221	321.681	332.52	234.534	355.059	333.864
FMNL2	ENSG00000157827	114793	formin like 2	2	152335174	152649826	protein coding	1	33.3608	12.9444	22.8986	21.4812	30.5759	25.2034	20.9519	16.095	16.936	13.962	10.0013	14.8476	26.419	21.9519	11.0482	12.1005	28.8736	25.0932	28.4872	26.3326	3.03179	11.1049	33.4615	23.3189	21.5653	37.2855	17.3456	22.1233	10.4402	10.1836	25.508	15.4252	18.7067	10.9691	14.9306	17.2848	24.4315	23.46	10.6124	20.7031	28.414
RABL2B	ENSG00000079974	11158	RAB, member of RAS oncogene family like 2B	22	50767501	50783667	protein coding	-1	33.3608	49.7863	32.8544	47.8444	35.6718	24.1952	28.9335	42.2493	32.8758	25.9295	40.005	40.5835	35.9298	33.9257	33.1445	38.3182	30.936	56.4596	35.609	40.0256	36.3815	45.4291	24.3357	28.6186	27.7269	33.3607	18.3659	35.1961	30.2765	20.3672	30.6095	34.9637	32.4906	39.8877	40.5258	49.8208	16.2877	11.22	42.4496	46.5821	20.2957
RCE1	ENSG00000173653	9986	Ras converting CAAX endopeptidase 1	11	66842835	66846552	protein coding	1	26.2843	19.9145	15.9294	13.6698	22.4223	24.1952	21.9496	23.1365	14.9436	17.9512	23.0029	17.8172	26.419	14.9672	24.1051	16.134	20.624	27.1843	20.348	25.2793	24.2543	16.1526	34.4755	15.8992	22.5923	23.5487	25.5082	26.1457	19.8363	24.4406	26.5283	30.8503	41.3516	27.9214	26.6617	26.4355	33.5933	18.36	24.4085	24.8438	24.3548
GBP4	ENSG00000162654	115361	guanylate binding protein 4	1	89181144	89198942	protein coding	-1	132.432	129.444	135.4	120.099	131.476	151.22	175.597	142.843	98.6275	94.7424	121.015	128.679	157.457	164.64	106.464	111.93	135.087	128.603	112.931	136.93	67.71	103.982	115.594	146.273	132.473	140.311	149.988	123.689	160.779	224.039	137.743	136.77	186.082	184.481	87.4505	108.792	101.798	125.46	187.84	198.75	134.966
PDK1	ENSG00000152256	5163	pyruvate dehydrogenase kinase 1	2	172555373	172608669	protein coding	1	104.126	109.53	146.352	137.675	93.766	92.7484	119.725	112.665	111.579	100.726	125.016	132.639	113.073	131.712	136.595	113.946	74.2464	76.3251	105.809	78.9979	140.473	96.9154	118.636	66.7768	195.115	150.123	97.9516	117.656	133.634	131.368	110.194	143.968	162.453	110.688	109.846	153.529	193.416	138.72	127.349	113.867	108.582
UBE2G1	ENSG00000132388	7326	ubiquitin conjugating enzyme E2 G1	17	4269259	4366675	protein coding	-1	79.8637	67.7094	72.678	67.3728	67.2669	66.5369	60.8602	40.2374	57.7818	65.821	71.0089	54.4413	43.3271	56.8755	53.232	64.5359	65.9968	50.1863	50.8699	57.9318	62.657	49.4672	126.748	56.1773	67.7768	62.7967	78.5654	59.3306	55.3329	53.973	97.9505	53.4739	83.6878	82.767	47.9911	66.0888	66.1686	56.0999	78.5318	65.2149	61.9019
CEP95	ENSG00000258890	90799	centrosomal protein 95	17	64506865	64542461	protein coding	1	66.7216	78.6623	85.6207	88.854	66.2477	53.4311	91.7891	74.4392	70.7329	73.7993	79.0099	70.2788	65.519	71.8427	72.3152	78.6532	72.184	62.7329	83.4267	55.8252	78.8266	74.7056	75.035	39.2181	96.5305	104.007	80.606	54.3026	59.509	62.1199	63.2597	40.1055	78.765	69.8035	59.7223	47.7873	97.7259	71.3999	71.1031	73.4962	81.1828
RNASEH1	ENSG00000171865	246243	ribonuclease H1	2	3541430	3558333	protein coding	-1	46.5029	34.8504	27.8765	29.2925	24.4607	35.2847	35.9175	40.2374	32.8758	27.9241	33.0041	27.7156	29.5892	30.9323	30.1313	30.2512	40.2168	26.1387	20.348	27.3859	30.3179	22.2098	35.4895	24.3788	83.1806	49.0599	47.9555	23.1289	34.4526	24.4406	34.6908	31.8787	38.3979	11.9663	35.1935	21.3518	46.827	55.0799	20.1636	24.8438	27.3992
TMEM14B	ENSG00000137210	81853	transmembrane protein 14B	6	10747759	10852753	protein coding	1	13.1421	16.9273	16.925	22.4576	17.3263	22.179	22.9473	20.1187	18.9285	17.9512	16.002	16.8273	12.6811	21.9519	15.0657	18.1507	15.468	16.7288	17.2958	18.9595	21.2225	18.1716	21.2937	23.3189	20.5384	21.5864	20.4066	28.1569	11.4842	12.2203	15.3048	21.5952	16.7376	24.9298	14.9306	23.3853	34.6113	9.17999	23.3473	15.5274	13.1922
CCDC57	ENSG00000176155	284001	coiled-coil domain containing 57	17	82101460	82212878	protein coding	-1	80.8746	70.6965	59.7354	60.5379	50.9598	82.667	67.8441	73.4332	71.7291	51.859	91.0114	71.2686	66.5758	86.81	80.3502	66.5527	65.9968	76.3251	67.1483	64.2516	117.229	97.9249	78.0769	59.3571	98.5844	58.8719	87.7483	67.3754	90.8295	78.4136	98.9709	68.8991	99.4408	90.7445	103.448	106.759	110.96	91.7999	105.063	63.1446	58.8575
SEC14L1	ENSG00000129657	6397	SEC14 like lipid binding 1	17	77088749	77217101	protein coding	1	228.471	194.167	217.038	185.519	240.53	246.993	218.498	229.353	204.229	191.479	207.026	183.121	302.233	219.519	189.827	172.432	309.36	269.752	219.758	226.461	232.437	161.526	355.909	327.524	256.73	165.822	274.469	275.535	217.156	224.039	220.389	300.277	274.693	337.051	206.895	218.601	242.279	174.42	238.779	225.664	280.081
WDR89	ENSG00000140006	112840	WD repeat domain 89	14	63597039	63641871	protein coding	-1	27.2952	16.9273	19.9118	25.3868	14.2687	30.244	20.9519	20.1187	17.9323	19.9458	15.0019	15.8375	15.8514	14.9672	25.1095	18.1507	6.1872	16.7288	16.2784	18.9595	16.1696	13.124	19.2657	12.7194	19.5115	30.4171	29.5896	38.2129	14.6162	23.4222	6.12191	18.5102	20.6758	15.9551	9.59822	14.2345	57.0068	43.8599	8.48993	21.7383	19.2809
PPRC1	ENSG00000148840	23082	PPARG related coactivator 1	10	102132994	102150333	protein coding	1	84.9184	91.6068	74.6692	82.019	81.5356	93.7565	94.7823	120.712	80.6952	95.7397	79.0099	95.0248	89.8245	92.7968	85.3721	99.829	83.5271	115.01	86.4789	97.9574	97.0173	115.087	47.6573	87.9757	40.0499	87.3266	76.5247	86.4818	93.9615	78.4136	51.0159	98.7211	74.8267	80.7726	109.846	58.9715	49.8809	68.3399	80.6543	77.6368	73.0645
CHPT1	ENSG00000111666	56994	choline phosphotransferase 1	12	101696947	101744140	protein coding	1	26.2843	22.9017	18.9162	24.4104	24.4607	20.1627	18.9565	20.1187	25.9022	25.9295	23.0029	29.6953	22.1919	30.9323	21.0919	26.2177	21.6552	20.911	29.5046	21.0661	17.1802	18.1716	24.3357	20.139	41.0768	19.624	29.5896	24.1345	31.3205	21.3855	16.3251	24.6803	35.4442	33.9045	31.9941	23.3853	6.10787	17.34	28.6535	20.7031	33.4879
RAC2	ENSG00000128340	5880	Rac family small GTPase 2	22	37225270	37259594	protein coding	-1	203.197	441.107	429.099	391.543	445.388	335.709	556.721	577.406	417.424	425.842	424.053	444.439	444.895	425.069	396.729	457.802	450.634	533.23	449.69	626.717	428.493	526.977	259.58	626.43	191.007	410.141	290.794	311.737	556.461	592.685	289.77	474.067	401.701	543.47	504.44	313.159	224.973	262.14	405.394	548.633	327.775
AP5M1	ENSG00000053770	55745	adaptor related protein complex 5 subunit mu 1	14	57268924	57298742	protein coding	1	69.7544	60.7393	83.6295	91.7832	73.382	48.3905	72.8327	49.2908	56.7855	70.8075	56.007	63.3499	53.8947	60.8667	68.2977	65.5443	44.3416	48.0952	62.0613	40.0256	55.5828	59.5626	34.4755	73.1365	34.9153	66.7215	36.7319	64.3586	48.0248	54.9913	54.0769	60.6723	47.259	71.7979	33.0605	39.6533	50.8989	55.0799	56.2458	75.5665	59.8723
POC5	ENSG00000152359	134359	POC5 centriolar protein	5	75674124	75717448	protein coding	-1	15.164	19.9145	21.903	24.4104	21.4031	19.1546	15.9633	14.0831	16.936	18.9485	12.0015	14.8476	14.7946	13.9694	11.0482	18.1507	13.4056	25.0932	17.2958	11.5864	17.1802	28.267	9.12587	19.0791	7.18844	10.7932	17.3456	34.1905	13.5722	11.2019	15.3048	14.3968	13.7839	10.9691	11.7312	10.1675	11.1978	13.26	4.24496	17.5977	13.1922
PPAN	ENSG00000130810	56342	peter pan homolog	19	10106362	10112012	protein coding	1	16.1749	17.9231	13.9382	11.717	17.3263	16.1302	18.9565	20.1187	17.9323	16.9539	26.0033	15.8375	27.4757	12.9716	18.0788	15.1256	8.24959	15.6832	15.261	20.0128	19.2013	28.267	18.2517	14.8393	14.3769	11.7744	15.3049	14.0784	18.7923	14.257	17.3454	9.2551	24.6141	12.9635	23.4623	25.4188	14.2517	1.02	15.9186	17.5977	18.2661
MAFK	ENSG00000198517	7975	MAF bZIP transcription factor K	7	1530702	1543043	protein coding	1	96.0386	64.7222	74.6692	58.585	64.2093	86.6996	66.8464	77.457	82.6877	74.7966	101.013	83.1467	76.0866	71.8427	86.3765	75.628	95.9015	109.783	72.2353	87.4244	99.0385	81.7724	81.1189	75.2564	86.2613	92.2326	72.4434	80.4482	107.534	63.1382	72.4426	100.778	104.364	92.7389	117.312	80.3233	115.032	85.6799	166.615	74.5313	99.4489
LARS2	ENSG00000011376	23395	leucyl-tRNA synthetase 2, mitochondrial	3	45388561	45554726	protein coding	1	42.4592	40.8248	50.7751	52.7265	45.8638	45.3661	50.8831	50.2967	66.7479	51.859	62.0078	47.5124	34.873	49.8908	51.2233	53.4438	44.3416	48.0952	51.8873	30.5459	44.4663	55.5244	62.8671	34.9783	102.692	45.1351	39.7929	65.3642	54.2889	44.8078	42.8534	52.4456	67.9348	39.8877	55.4564	36.603	83.4742	89.7599	88.083	36.2305	51.754
GPR65	ENSG00000140030	8477	G protein-coupled receptor 65	14	88005135	88014811	protein coding	1	58.6341	68.7051	64.7133	74.2077	61.1517	66.5369	70.8373	48.2849	50.8081	58.84	55.0069	61.3702	72.9163	66.8536	59.2583	59.4941	79.4023	61.6874	55.9569	52.6653	40.4239	45.4291	57.7972	48.7576	44.1576	51.0223	60.1994	35.1961	37.5846	64.1566	64.28	52.4456	40.3671	49.8596	27.7282	33.5528	61.0787	42.8399	28.6535	57.9688	49.7245
BLOC1S2	ENSG00000196072	282991	biogenesis of lysosomal organelles complex 1 subunit 2	10	100273280	100286680	protein coding	-1	35.3826	32.859	25.8853	31.2453	41.787	53.4311	32.9244	31.184	30.8834	31.9132	22.0028	27.7156	25.3622	25.9432	27.1182	23.1926	30.936	19.8654	26.4524	28.4392	22.2331	17.1621	36.5035	26.4987	102.692	30.4171	36.7319	26.1457	39.6726	23.4222	62.2394	43.1905	32.4906	49.8596	39.4594	52.871	51.9169	48.9599	52.0008	30.0196	35.5175
KLHL9	ENSG00000198642	55958	kelch like family member 9	9	21329665	21335404	protein coding	-1	27.2952	53.7692	68.6957	72.2549	51.979	72.5857	50.8831	46.273	54.7931	51.859	49.0061	58.4007	38.0433	72.8405	55.2408	49.4103	48.4664	50.1863	51.8873	62.145	39.4133	50.4768	62.8671	56.1773	81.1267	53.9659	60.1994	39.2185	34.4526	70.2667	53.0565	30.8503	42.3362	35.8989	34.127	53.8878	58.0248	48.9599	31.8372	46.5821	47.6949
AGAP2	ENSG00000135439	116986	ArfGAP with GTPase domain, ankyrin repeat and PH domain 2	12	57723761	57742157	protein coding	-1	179.946	178.235	163.277	173.802	132.495	119.968	167.615	186.098	142.462	158.569	199.025	174.212	133.152	167.633	206.902	169.407	174.273	218.52	164.819	198.021	215.257	256.422	120.664	215.17	119.123	208.014	139.785	174.975	187.923	216.91	129.58	136.77	215.619	216.391	187.699	194.199	144.553	141.78	159.186	136.641	117.715
ZNF268	ENSG00000090612	10795	zinc finger protein 268	12	133181409	133214832	protein coding	1	24.2624	31.8632	30.8633	36.1274	25.4799	22.179	26.9381	27.1602	35.8646	33.9078	29.0036	32.6648	23.2487	31.9301	33.1445	25.2093	32.9984	16.7288	28.4872	20.0128	19.2013	25.2384	26.3636	23.3189	31.8345	27.4735	23.4676	27.1513	26.1004	44.8078	29.5892	20.5669	23.6295	46.8681	22.3959	13.2178	33.5933	52.0199	21.2248	19.668	27.3992
NUP50	ENSG00000093000	10762	nucleoporin 50	22	45163925	45188017	protein coding	1	172.87	141.393	175.224	168.92	156.956	200.619	186.571	172.015	143.458	155.577	130.016	159.365	170.138	188.587	147.644	172.432	169.117	144.286	131.244	166.422	131.378	169.602	201.783	205.63	184.846	170.728	208.147	161.902	144.074	206.727	164.271	160.422	149.653	178.497	129.043	187.082	195.452	151.98	204.819	153.203	159.321
FBXL16	ENSG00000127585	146330	F-box and leucine rich repeat protein 16	16	692498	705801	protein coding	-1	8.08746	16.9273	11.9471	7.81134	9.17276	9.07321	13.9679	11.0653	13.9473	11.9675	13.0016	14.8476	6.34055	18.9585	17.0744	21.1759	13.4056	13.5921	12.2088	24.226	13.1378	13.124	4.05594	47.6977	1.02692	14.718	13.2643	20.1121	14.6162	12.2203	13.2641	11.3118	9.84562	14.9579	27.7282	12.201	2.03596	10.2	23.3473	12.4219	13.1922
ALYREF	ENSG00000183684	10189	Aly/REF export factor	17	81887835	81891586	protein coding	-1	47.5138	38.8333	27.8765	27.3397	39.7486	52.423	43.8991	55.3264	49.8119	32.9105	39.0049	38.6038	53.8947	28.9367	46.2014	45.3768	42.2792	46.0041	34.5916	52.6653	41.4345	43.41	70.979	49.8176	69.8306	29.4359	37.7522	39.2185	65.7731	58.0464	41.833	55.5306	54.1509	65.8147	67.1876	55.9213	70.2405	35.6999	88.083	39.336	49.7245
CCR1	ENSG00000163823	1230	C-C motif chemokine receptor 1	3	46201711	46208313	protein coding	-1	88.9621	82.6453	78.6516	79.0898	137.591	108.879	62.8556	53.3145	58.778	73.7993	73.0091	70.2788	133.152	109.76	57.2496	82.6867	93.8391	89.9172	90.5485	106.384	61.6464	78.7438	50.6993	126.134	16.4307	70.6462	73.4637	90.5043	60.553	52.9546	78.5645	94.6077	80.7341	79.7754	86.384	100.658	83.4742	69.3599	47.7558	104.551	61.9019
ATP7A	ENSG00000165240	538	ATPase copper transporting alpha	X	77910690	78050395	protein coding	1	58.6341	46.7991	61.7265	70.302	54.0173	63.5125	52.8785	49.2908	63.7592	52.8563	50.0063	51.4718	40.1568	53.882	51.2233	48.402	52.5912	41.822	39.6785	33.7058	41.4345	47.4482	67.9371	59.3571	39.023	61.8155	54.0775	52.2914	44.8927	53.973	53.0565	50.3889	36.4288	55.8428	35.1935	48.804	36.6472	93.8399	33.9597	36.2305	56.8279
NFKBIE	ENSG00000146232	4794	NFKB inhibitor epsilon	6	44258166	44265788	protein coding	-1	31.3389	39.829	33.85	30.2689	55.0365	38.3091	31.9267	39.2314	28.8909	40.8888	51.0064	38.6038	53.8947	40.9104	40.1751	38.3182	31.9672	51.2319	38.6612	44.2388	41.4345	33.3147	42.5874	44.5178	32.8615	33.3607	40.8132	36.2017	41.7607	26.4773	35.7111	37.0204	38.3979	29.9158	97.0487	38.6365	29.5214	29.58	72.1644	48.6524	55.8132
AKIRIN2	ENSG00000135334	55122	akirin 2	6	87674860	87702233	protein coding	-1	76.8309	83.641	79.6471	68.3492	86.6316	62.5043	66.8464	74.4392	71.7291	52.8563	65.0081	56.421	70.8028	67.8515	66.289	73.6113	81.4647	73.1884	83.4267	84.2644	62.657	75.7152	78.0769	55.1173	111.934	63.7779	95.911	62.3474	92.9175	66.1933	83.6661	94.6077	54.1509	68.8063	81.0517	61.005	55.9888	66.2999	93.3892	114.902	73.0645
SEC11C	ENSG00000166562	90701	SEC11 homolog C, signal peptidase complex subunit	18	59139866	59158832	protein coding	1	10.1093	22.9017	9.95589	20.5048	21.4031	20.1627	19.9542	17.1009	15.9398	15.9566	13.0016	16.8273	23.2487	23.9476	19.0832	21.1759	7.2184	18.8199	10.174	12.6397	11.1166	17.1621	56.7832	45.5778	29.7807	22.5675	9.18297	11.0616	13.5722	17.3121	17.3454	23.6519	38.3979	43.8765	13.8641	5.08375	26.4674	8.15999	4.24496	18.6328	14.207
ELMO3	ENSG00000102890	79767	engulfment and cell motility 3	16	67199111	67204029	protein coding	1	11.1203	22.9017	17.9206	23.434	17.3263	17.1383	13.9679	19.1128	16.936	19.9458	32.004	28.7054	20.0784	23.9476	22.0963	22.1842	22.6864	33.4576	13.2262	27.3859	17.1802	18.1716	13.1818	30.7385	7.18844	18.6428	11.2236	11.0616	15.6603	21.3855	19.386	14.3968	25.5986	15.9551	22.3959	21.3518	11.1978	29.58	27.5923	12.4219	14.207
TRAPPC5	ENSG00000181029	126003	trafficking protein particle complex subunit 5	19	7680833	7687703	protein coding	1	2.02187	9.95726	6.96912	12.6934	11.2111	20.1627	5.98625	7.04154	8.96614	11.9675	11.0014	15.8375	11.6243	17.9607	12.0525	11.0921	10.312	11.501	10.174	15.7996	10.106	11.1049	13.1818	11.6594	4.10768	13.7368	15.3049	15.084	8.35213	11.2019	6.12191	9.2551	12.7993	10.9691	14.9306	8.134	13.2337	22.44	9.55117	8.28126	7.10349
ZNF319	ENSG00000166188	57567	zinc finger protein 319	16	57994676	58000672	protein coding	-1	35.3826	53.7692	52.7662	44.9152	40.7678	46.3742	42.9014	49.2908	41.842	61.8319	43.0054	49.4921	35.9298	49.8908	60.2627	57.4773	58.7784	71.0973	57.9917	64.2516	39.4133	49.4672	39.5455	75.2564	30.8076	46.1163	58.1588	75.4202	57.4209	46.8445	37.7518	55.5306	44.3053	46.8681	61.8552	53.8878	41.7371	52.0199	40.3271	43.4766	42.621
TWF1	ENSG00000151239	5756	twinfilin actin binding protein 1	12	43793723	43806328	protein coding	-1	24.2624	19.9145	21.903	24.4104	14.2687	15.122	18.9565	14.0831	20.921	19.9458	21.0026	15.8375	17.9649	14.9672	22.0963	17.1424	28.8736	14.6377	16.2784	11.5864	9.09538	13.124	37.5175	34.9783	62.6422	21.5864	33.6709	11.0616	29.2325	16.2937	15.3048	30.8503	22.6449	24.9298	19.1964	13.2178	23.4135	31.62	35.0209	17.5977	30.4435
AUH	ENSG00000148090	549	AU RNA binding methylglutaconyl-CoA hydratase	9	91213815	91361918	protein coding	-1	47.5138	14.9359	19.9118	17.5755	13.2495	19.1546	18.9565	19.1128	20.921	17.9512	21.0026	21.7765	23.2487	16.9629	21.0919	17.1424	21.6552	20.911	13.2262	20.0128	25.2649	29.2765	24.3357	13.7793	32.8615	16.6804	23.4676	27.1513	27.1444	15.2754	24.4876	16.4535	15.753	27.9214	25.5953	16.268	27.4854	29.58	32.8985	11.3867	24.3548
PSMF1	ENSG00000125818	9491	proteasome inhibitor subunit 1	20	1113240	1189415	protein coding	1	115.246	132.432	124.449	125.958	138.611	135.09	140.677	131.777	130.507	117.68	139.017	127.69	174.365	122.731	134.587	136.13	104.151	130.694	126.157	156.943	173.823	138.306	95.3147	155.812	100.638	155.029	135.704	98.5491	122.15	136.46	118.357	137.798	99.4408	116.672	101.315	91.5075	120.121	184.62	100.818	153.203	131.922
EOMES	ENSG00000163508	8320	eomesodermin	3	27715949	27722711	protein coding	-1	138.498	75.6752	74.6692	67.3728	34.6526	38.3091	69.8396	71.4214	40.8457	52.8563	38.0048	35.6343	42.2703	52.8842	31.1357	33.2763	91.7767	109.783	61.0439	72.6781	55.5828	84.801	55.7692	87.9757	48.2653	53.9659	37.7522	44.2465	48.0248	62.1199	21.4267	26.737	30.5214	48.8624	21.3294	24.402	60.0607	28.56	46.6946	35.1953	21.3105
DCAF7	ENSG00000136485	10238	DDB1 and CUL4 associated factor 7	17	63550222	63594286	protein coding	1	214.318	168.278	167.259	187.472	168.167	209.692	169.61	180.062	162.387	178.515	164.021	182.131	182.819	184.596	156.683	179.491	179.429	176.698	152.61	182.222	151.59	145.373	236.259	223.649	178.684	178.578	180.598	200.115	152.426	162.937	170.393	150.138	147.684	215.394	163.17	176.915	120.121	250.92	161.309	168.731	181.646
TNFRSF1A	ENSG00000067182	7132	TNF receptor superfamily member 1A	12	6328757	6342114	protein coding	-1	178.935	204.124	187.171	175.755	216.069	204.651	170.608	220.3	180.319	198.46	170.021	194.009	216.636	212.535	152.665	197.641	218.614	238.385	218.741	258.06	203.13	175.659	145	249.088	81.1267	142.274	140.805	200.115	191.055	176.176	157.129	191.272	181.159	166.531	170.635	181.998	147.607	159.12	157.064	222.559	176.573
UBQLN4	ENSG00000160803	56893	ubiquilin 4	1	156035299	156053798	protein coding	-1	35.3826	40.8248	46.7927	46.868	47.9022	38.3091	44.8969	49.2908	47.8194	46.8726	47.0059	38.6038	51.7812	47.8951	45.197	53.4438	47.4352	54.3685	49.8525	57.9318	61.6464	43.41	32.4476	58.2972	25.673	48.0787	35.7115	48.2689	41.7607	33.6058	26.5283	54.5023	34.4597	51.854	45.8582	64.0553	20.3596	33.66	49.8783	42.4414	34.5027
DDX19A	ENSG00000168872	55308	DEAD-box helicase 19A	16	70346861	70373383	protein coding	1	15.164	14.9359	10.9515	10.7406	12.2303	12.0976	12.9702	17.1009	10.9586	10.9702	7.00088	14.8476	13.7379	8.98034	12.0525	21.1759	16.4992	11.501	11.1914	16.8529	13.1378	15.143	9.12587	22.2589	17.4576	8.83078	11.2236	15.084	13.5722	20.3672	12.2438	16.4535	13.7839	12.9635	11.7312	8.134	16.2877	21.42	9.55117	11.3867	11.1626
CD53	ENSG00000143119	963	CD53 molecule	1	110871188	110899922	protein coding	1	469.073	464.008	478.878	509.69	512.655	461.726	470.918	473.795	414.435	478.698	384.048	437.51	457.576	483.941	417.821	459.819	497.038	402.536	525.995	486.627	320.359	426.024	387.343	419.74	430.28	432.708	348.953	381.123	389.418	402.252	353.03	414.423	356.412	370.956	392.461	354.846	422.461	428.399	318.372	427.52	405.914
GDPD3	ENSG00000102886	79153	glycerophosphodiester phosphodiesterase domain containing 3	16	30104810	30113537	protein coding	-1	44.481	16.9273	18.9162	20.5048	16.3071	14.1139	15.9633	21.1246	13.9473	14.9593	16.002	16.8273	17.9649	15.965	17.0744	20.1675	10.312	18.8199	21.3654	20.0128	22.2331	24.2288	9.12587	22.2589	19.5115	17.6616	10.2033	21.1177	14.6162	10.1836	9.18286	23.6519	8.86106	16.9523	19.1964	40.67	4.07191	21.42	9.55117	10.3516	14.207
ARHGEF2	ENSG00000116584	9181	Rho/Rac guanine nucleotide exchange factor 2	1	155946851	156007070	protein coding	-1	435.712	433.141	406.2	368.109	437.235	475.839	416.044	493.914	392.518	407.891	437.055	440.48	462.86	455.004	414.808	492.086	449.603	505	458.847	511.906	449.716	451.262	419.79	600.991	404.607	425.84	458.128	483.695	472.94	420.582	389.762	465.84	446.991	414.832	518.304	464.655	539.529	453.899	457.395	421.309	395.766
DEPDC5	ENSG00000100150	9681	DEP domain containing 5, GATOR1 subcomplex subunit	22	31753867	31908033	protein coding	1	46.5029	46.7991	48.7839	54.6794	49.9406	38.3091	44.8969	55.3264	53.7968	53.8536	68.0085	56.421	49.6677	57.8733	58.2539	61.5108	38.1544	54.3685	54.9395	43.1855	66.6994	50.4768	44.6154	43.4579	55.4537	50.0411	52.0368	67.3754	54.2889	32.5875	52.0362	61.7007	48.2436	56.84	77.8523	45.7538	41.7371	22.44	54.1233	56.9336	52.7688
GSK3A	ENSG00000105723	2931	glycogen synthase kinase 3 alpha	19	42226225	42242625	protein coding	-1	15.164	42.8162	38.828	32.2218	42.8062	35.2847	38.9106	59.3501	37.857	39.8915	46.0058	38.6038	50.7244	44.9017	39.1707	47.3936	43.3104	55.4141	41.7133	43.1855	47.4981	40.3814	18.2517	72.0765	6.16152	36.3043	23.4676	23.1289	39.6726	45.8261	21.4267	41.1338	42.3362	24.9298	30.9276	19.3183	7.12585	23.46	58.3682	53.8282	30.4435
CARD16	ENSG00000204397	114769	caspase recruitment domain family member 16	11	105041326	105101431	protein coding	-1	21.2296	54.7649	46.7927	48.8209	69.3053	70.5694	54.8739	53.3145	44.8307	52.8563	47.0059	51.4718	64.4623	49.8908	32.1401	47.3936	63.9344	31.3665	59.0091	72.6781	45.4769	46.4386	42.5874	57.2372	52.3729	35.3231	43.8742	37.2073	49.0688	52.9546	55.0972	60.6723	36.4288	43.8765	29.8611	45.7538	44.791	35.6999	54.1233	71.4258	47.6949
ZNF26	ENSG00000198393	7574	zinc finger protein 26	12	132986365	133032952	protein coding	1	80.8746	66.7136	62.7221	70.302	54.0173	72.5857	63.8533	84.4985	80.6952	71.8048	67.0084	77.2077	69.7461	72.8405	83.3634	80.6699	63.9344	71.0973	59.0091	60.0384	83.8796	89.8486	62.8671	39.2181	46.2114	80.4582	58.1588	86.4818	52.2008	57.0281	63.2597	85.3526	84.6724	86.7558	68.254	93.541	67.1866	89.7599	59.4295	63.1446	76.1089
SLC35D1	ENSG00000116704	23169	solute carrier family 35 member D1	1	66999350	67054148	protein coding	-1	85.9293	51.7777	41.8147	49.7973	34.6526	49.3986	41.9037	38.2255	41.842	45.8753	34.0043	46.5226	28.5325	43.9039	45.197	45.3768	51.56	37.6398	42.7307	35.8124	39.4133	36.3433	48.6713	26.4987	65.7229	40.2291	59.1791	43.2409	46.9808	52.9546	49.9956	26.737	43.3207	44.8737	37.3264	31.5193	40.7191	29.58	49.8783	43.4766	45.6653
PPP4R2	ENSG00000163605	151987	protein phosphatase 4 regulatory subunit 2	3	72996803	73069198	protein coding	1	93.0058	62.7307	69.6912	73.2313	77.4588	86.6996	71.835	83.4926	64.7554	70.8075	66.0083	74.2382	53.8947	70.8449	65.2846	81.6783	69.0904	56.4596	48.8351	55.8252	55.5828	72.6865	118.636	79.4962	82.1536	85.3642	79.5857	96.5379	56.3769	103.873	61.2191	59.644	96.4871	87.7529	45.8582	92.5243	138.445	140.76	53.062	61.0743	84.2271
MLEC	ENSG00000110917	9761	malectin	12	120687149	120701859	protein coding	1	216.34	148.363	133.409	126.934	141.668	219.773	152.649	139.825	136.485	169.539	145.018	162.334	153.23	158.653	133.582	136.13	133.025	164.151	133.279	135.876	138.452	139.316	226.119	187.611	150.957	132.462	203.046	158.885	123.194	169.047	118.357	123.401	173.283	171.517	111.979	135.228	215.811	214.2	99.7566	148.027	168.454
CD40LG	ENSG00000102245	959	CD40 ligand	X	136648158	136660390	protein coding	1	2.02187	24.8931	33.85	38.0803	19.3647	19.1546	27.9358	31.184	19.9248	18.9485	17.0021	28.7054	21.1352	31.9301	27.1182	33.2763	16.4992	16.7288	30.522	22.1194	23.2437	28.267	11.1538	11.6594	27.7269	28.4547	24.4879	25.1401	14.6162	30.5507	11.2235	28.7937	19.6912	13.9607	11.7312	12.201	0	2.04	12.7349	24.8438	10.1478
DCAF12	ENSG00000198876	25853	DDB1 and CUL4 associated factor 12	9	34086387	34127399	protein coding	-1	67.7325	69.7008	68.6957	68.3492	101.92	117.952	68.8418	76.451	72.7253	71.8048	75.0094	72.2585	101.449	83.8165	55.2408	89.7453	77.3399	82.5984	71.2179	92.6909	60.6358	55.5244	89.2308	67.8367	70.8575	91.2514	82.6467	77.4314	78.3013	56.0097	77.5442	71.9841	88.6106	70.8007	71.4534	87.4405	60.0607	65.2799	55.1845	70.3907	71.0349
GIMAP2	ENSG00000106560	26157	GTPase, IMAP family member 2	7	150685697	150693641	protein coding	1	122.323	93.5982	81.6383	101.547	84.5932	119.968	84.8052	78.4629	89.6614	77.7885	91.0114	98.9842	98.2786	100.779	86.3765	81.6783	61.872	83.6439	83.4267	104.277	66.6994	120.135	126.748	112.355	105.773	87.3266	120.399	106.594	76.2132	85.5421	127.54	89.466	104.364	60.8287	42.6588	92.5243	126.229	136.68	43.5109	62.1094	73.0645
C16orf54	ENSG00000185905	283897	chromosome 16 open reading frame 54	16	29742463	29745990	protein coding	-1	105.137	172.261	166.263	188.449	165.11	159.285	177.592	173.021	165.375	187.49	169.021	172.233	237.771	197.567	205.898	223.859	159.836	199.7	215.689	245.42	185.95	250.365	147.028	306.325	117.069	175.634	171.415	157.88	203.583	222.002	129.58	191.272	159.499	143.596	235.69	151.496	164.912	103.02	164.492	186.328	136.996
GPCPD1	ENSG00000125772	56261	glycerophosphocholine phosphodiesterase 1	20	5544439	5611006	protein coding	-1	394.264	235.987	262.836	281.208	243.588	264.131	272.374	273.614	303.852	274.254	215.027	186.09	329.709	345.244	228.998	213.775	307.297	261.387	257.402	183.275	259.723	194.84	343.741	174.892	357.368	288.472	262.225	303.692	218.2	195.525	403.026	299.248	251.063	222.374	258.086	217.585	350.185	452.879	199.513	237.051	276.021
WIPF1	ENSG00000115935	7456	WAS/WASL interacting protein family member 1	2	174559572	174682916	protein coding	-1	433.69	652.2	741.714	749.888	628.843	522.214	722.341	651.846	616.671	625.3	666.083	640.428	702.744	656.563	608.653	660.485	736.276	729.793	685.727	778.393	706.407	698.598	473.532	680.487	367.638	679.97	494.86	530.958	688.007	759.695	544.85	558.391	581.876	599.313	551.365	507.358	505.935	589.559	587.927	755.665	468.831
FEZ2	ENSG00000171055	9637	fasciculation and elongation protein zeta 2	2	36531805	36646087	protein coding	-1	37.4045	29.8718	30.8633	22.4576	28.5375	39.3172	28.9335	23.1365	29.8871	33.9078	25.0031	25.7359	39.1001	28.9367	27.1182	20.1675	31.9672	31.3665	32.5568	22.1194	24.2543	19.1812	41.5734	23.3189	30.8076	30.4171	29.5896	25.1401	26.1004	26.4773	53.0565	38.0488	37.4134	15.9551	29.8611	17.2848	17.3056	73.4399	49.8783	24.8438	42.621
ZNF770	ENSG00000198146	54989	zinc finger protein 770	15	34978341	34988287	protein coding	-1	33.3608	77.6666	75.6648	96.6653	74.4012	59.4799	86.8006	62.3679	70.7329	57.8427	71.0089	88.096	72.9163	74.8362	68.2977	77.6448	76.3087	56.4596	62.0613	68.4649	62.657	85.8105	82.1329	96.4553	89.3421	63.7779	84.6874	80.4482	68.9051	111.001	77.5442	70.9558	80.7341	59.8316	50.1241	56.938	63.1147	87.7199	89.1442	63.1446	80.168
OBSCN	ENSG00000154358	84033	obscurin, cytoskeletal calmodulin and titin-interacting RhoGEF	1	228208044	228378876	protein coding	1	343.717	304.692	247.902	248.01	287.413	286.31	241.445	283.674	241.09	208.433	269.034	263.298	221.919	270.408	385.681	324.696	188.709	245.704	261.471	242.26	490.14	402.805	299.126	206.69	466.222	331.645	277.53	323.804	602.398	597.776	365.274	383.573	407.609	374.944	501.241	579.548	392.94	432.479	432.986	236.016	221.223
GSTM2	ENSG00000213366	2946	glutathione S-transferase mu 2	1	109668022	109709551	protein coding	1	34.3717	34.8504	21.903	23.434	32.6142	18.1464	26.9381	24.1424	12.9511	21.9403	39.0049	46.5226	14.7946	14.9672	14.0613	13.1089	37.1232	26.1387	31.5394	28.4392	26.2755	33.3147	22.3077	12.7194	41.0768	30.4171	18.3659	16.0896	24.0124	24.4406	40.8127	22.6236	35.4442	13.9607	29.8611	38.6365	20.3596	15.3	14.8574	21.7383	21.3105
MARCHF6	ENSG00000145495	10299	membrane associated ring-CH-type finger 6	5	10353695	10440388	protein coding	1	406.395	296.726	314.606	312.453	285.375	334.701	323.257	246.454	280.939	284.227	301.038	296.953	277.928	291.362	293.278	289.403	262.956	232.112	277.75	266.486	299.137	261.47	354.895	254.388	389.203	294.359	318.343	295.647	240.124	276.993	315.278	283.823	301.276	311.124	260.218	323.327	454.018	372.299	301.392	271.211	290.228
CHAF1A	ENSG00000167670	10036	chromatin assembly factor 1 subunit A	19	4402640	4445018	protein coding	1	35.3826	28.8761	28.8721	31.2453	29.5567	35.2847	31.9267	38.2255	33.8721	18.9485	32.004	27.7156	23.2487	27.9388	34.1489	26.2177	24.7488	37.6398	37.6438	29.4926	36.3815	28.267	59.8252	39.2181	67.7768	39.2479	48.9758	40.2241	49.0688	28.514	54.0769	56.559	57.1046	52.8512	35.1935	33.5528	39.7012	50.9999	48.8171	31.0547	38.5618
PPP2R5D	ENSG00000112640	5528	protein phosphatase 2 regulatory subunit B'delta	6	42984553	43012342	protein coding	1	28.3061	55.7607	48.7839	47.8444	46.883	45.3661	50.8831	63.3739	49.8119	45.8753	41.0051	47.5124	56.0082	58.8711	54.2364	54.4522	47.4352	57.5052	62.0613	65.3049	43.4557	72.6865	26.3636	71.0166	56.4806	52.0035	36.7319	55.3082	53.2449	57.0281	22.447	68.8991	58.0892	42.8793	62.9217	46.7705	39.7012	49.9799	35.0209	54.8633	42.621
COA1	ENSG00000106603	55744	cytochrome c oxidase assembly factor 1	7	43608456	43729717	protein coding	-1	46.5029	40.8248	46.7927	43.9388	36.691	41.3335	47.89	73.4332	58.778	38.8942	62.0078	42.5632	33.8163	52.8842	55.2408	43.3601	55.6848	66.9151	42.7307	41.0789	56.5934	45.4291	48.6713	42.398	32.8615	44.1539	55.0978	44.2465	38.6286	36.6609	49.9956	48.3322	56.1201	48.8624	60.7887	45.7538	48.863	43.8599	50.9396	36.2305	50.7392
TDRKH	ENSG00000182134	11022	tudor and KH domain containing	1	151770107	151791416	protein coding	-1	2.02187	9.95726	8.9603	18.5519	11.2111	12.0976	13.9679	17.1009	10.9586	10.9702	10.0013	12.8679	5.28379	9.97816	15.0657	15.1256	5.156	12.5466	10.174	10.5331	12.1272	14.1335	11.1538	16.9592	15.4038	10.7932	12.244	15.084	7.30812	15.2754	5.10159	14.3968	13.7839	19.9439	13.8641	9.15075	13.2337	2.04	10.6124	4.14063	9.13306
GIMAP6	ENSG00000133561	474344	GTPase, IMAP family member 6	7	150625375	150632648	protein coding	-1	388.198	221.051	220.025	213.835	185.494	325.627	226.48	252.49	200.244	184.498	200.025	202.918	215.579	245.463	192.841	197.641	173.241	233.157	174.993	259.113	194.035	278.632	234.231	254.388	266.999	180.54	326.505	211.177	248.476	276.993	256.1	164.535	244.171	199.439	196.23	219.618	253.477	245.82	161.309	181.153	158.306
DENND2D	ENSG00000162777	79961	DENN domain containing 2D	1	111185969	111204535	protein coding	-1	335.63	310.666	256.862	288.043	223.204	282.278	334.232	353.083	282.931	293.203	250.031	299.922	200.784	274.399	317.383	277.303	265.018	287.526	296.063	323.365	321.37	410.881	177.448	266.047	323.48	329.682	283.652	297.658	271.444	351.334	208.145	204.641	324.906	303.147	249.554	238.936	332.879	185.64	218.616	210.137	203.972
CCDC97	ENSG00000142039	90324	coiled-coil domain containing 97	19	41310172	41324873	protein coding	1	64.6997	97.5811	66.7045	73.2313	61.1517	89.724	83.8075	86.5104	69.7366	76.7912	80.01	87.1061	78.2001	84.8143	98.4291	80.6699	67.028	105.6	78.3397	100.064	86.9114	93.8868	56.7832	120.834	73.9383	67.7026	92.85	90.5043	87.6974	96.744	42.8534	71.9841	88.6106	85.7586	81.0517	106.759	83.4742	79.5599	84.8993	81.7774	64.9462
MCTP1	ENSG00000175471	79772	multiple C2 and transmembrane domain containing 1	5	94703690	95285094	protein coding	-1	81.8856	68.7051	92.5898	75.1841	111.092	111.903	63.8533	84.4985	75.7141	73.7993	74.0093	68.2991	116.243	86.81	66.289	59.4941	81.4647	82.5984	76.3049	60.0384	74.7842	45.4291	124.72	64.6569	134.527	62.7967	101.013	109.611	56.3769	46.8445	85.7067	73.0125	83.6878	85.7586	68.254	93.541	74.3124	110.16	100.818	101.445	104.523
PPP1R3D	ENSG00000132825	5509	protein phosphatase 1 regulatory subunit 3D	20	59936663	59940305	protein coding	-1	13.1421	21.906	24.8897	21.4812	20.3839	16.1302	18.9565	19.1128	22.9135	20.9431	22.0028	30.6851	26.419	27.9388	22.0963	23.1926	19.5928	28.2298	31.5394	31.5992	18.1908	19.1812	16.2238	34.9783	2.05384	27.4735	18.3659	15.084	20.8803	40.7343	23.4673	23.6519	32.4906	24.9298	13.8641	15.2513	18.3236	27.54	32.8985	26.9141	23.34
HDAC3	ENSG00000171720	8841	histone deacetylase 3	5	141620876	141636849	protein coding	-1	69.7544	62.7307	52.7662	54.6794	60.1325	65.5287	66.8464	76.451	66.7479	59.8373	59.0074	59.3905	76.0866	59.8689	45.197	58.4857	65.9968	41.822	59.0091	52.6653	46.4875	58.5531	61.8532	52.9974	93.4498	53.9659	59.1791	60.3362	62.641	61.1015	54.0769	61.7007	60.0583	34.9017	58.6558	48.804	78.3843	26.52	58.3682	56.9336	54.7984
ADAM28	ENSG00000042980	10863	ADAM metallopeptidase domain 28	8	24294069	24359014	protein coding	1	51.5576	50.782	39.8236	50.7737	60.1325	48.3905	54.8739	55.3264	50.8081	33.9078	26.0033	43.5531	33.8163	35.9214	42.1839	41.3433	32.9984	20.911	63.0787	35.8124	37.3921	38.3623	69.965	32.8584	85.2344	39.2479	53.0571	34.1905	33.4085	25.459	53.0565	48.3322	28.5523	28.9186	85.3175	98.6248	72.2765	94.8599	32.8985	43.4766	49.7245
MAPK8	ENSG00000107643	5599	mitogen-activated protein kinase 8	10	48306639	48439360	protein coding	1	59.645	40.8248	51.7706	49.7973	36.691	35.2847	42.9014	38.2255	39.8495	43.8807	47.0059	39.5937	38.0433	42.9061	53.232	36.3015	31.9672	29.2754	38.6612	27.3859	33.3497	42.4005	27.3776	25.4388	36.9691	39.2479	41.8335	37.2073	25.0564	31.5691	52.0362	25.7086	28.5523	18.9467	30.9276	45.7538	44.791	33.66	46.6946	35.1953	45.6653
PDK3	ENSG00000067992	5165	pyruvate dehydrogenase kinase 3	X	24465244	24550466	protein coding	1	74.809	103.555	110.51	131.816	104.977	114.927	115.734	111.659	108.59	106.71	127.016	128.679	105.676	117.742	110.482	108.904	136.118	110.828	112.931	95.8508	107.123	103.982	84.1608	71.0166	94.4767	131.481	106.114	114.639	98.1376	105.909	117.337	83.2959	79.7496	102.711	86.384	82.3568	128.265	112.2	104.002	134.57	104.523
VPS72	ENSG00000163159	6944	vacuolar protein sorting 72 homolog	1	151176304	151195321	protein coding	-1	23.2515	35.8461	36.8368	29.2925	36.691	35.2847	36.9152	42.2493	27.8947	26.9268	25.0031	30.6851	34.873	28.9367	32.1401	30.2512	30.936	44.9586	31.5394	42.1322	49.5193	39.3719	39.5455	37.0982	31.8345	36.3043	49.9961	48.2689	37.5846	44.8078	31.6299	46.2755	36.4288	25.927	35.1935	57.9548	18.3236	41.8199	49.8783	34.1602	21.3105
LYSMD4	ENSG00000183060	145748	LysM domain containing 4	15	99715697	99733561	protein coding	-1	32.3499	17.9231	18.9162	15.6227	27.5183	17.1383	11.9725	12.0712	18.9285	18.9485	14.0018	14.8476	12.6811	18.9585	26.1138	23.1926	18.5616	23.0021	19.3306	18.9595	34.3603	19.1812	12.1678	8.47959	26.6999	14.718	29.5896	26.1457	25.0564	18.3304	21.4267	14.3968	24.6141	15.9551	18.13	15.2513	20.3596	52.0199	26.531	18.6328	15.2218
EIF2AK3	ENSG00000172071	9451	eukaryotic translation initiation factor 2 alpha kinase 3	2	88556741	88691518	protein coding	-1	62.6778	66.7136	60.7309	55.6558	51.979	49.3986	57.8671	34.2018	54.7931	45.8753	54.0068	58.4007	48.6109	50.8886	56.2452	51.4271	54.6536	41.822	52.9047	45.2921	40.4239	54.5149	86.1888	85.8558	39.023	40.2291	64.2808	43.2409	45.9367	53.973	68.3613	50.3889	66.9502	60.8287	51.1905	37.6198	104.852	34.68	41.3884	37.2657	54.7984
MINDY1	ENSG00000143409	55793	MINDY lysine 48 deubiquitinase 1	1	150996549	151008376	protein coding	-1	36.3936	63.7265	73.6736	75.1841	61.1517	63.5125	59.8625	62.3679	59.7743	62.8292	58.0073	68.2991	66.5758	61.8646	82.359	78.6532	50.5288	46.0041	83.4267	75.838	57.604	88.8391	30.4196	63.5969	60.5883	39.2479	72.4434	53.297	69.9491	83.5054	60.1988	80.2109	54.1509	60.8287	82.1181	101.675	42.7551	76.4999	50.9396	63.1446	51.754
PIK3IP1	ENSG00000100100	113791	phosphoinositide-3-kinase interacting protein 1	22	31281594	31292534	protein coding	-1	309.345	294.735	282.747	268.515	210.973	242.96	341.216	281.662	347.687	244.336	340.043	367.231	261.019	266.417	367.602	294.445	196.959	214.338	324.55	313.885	406.26	462.367	204.825	186.551	503.191	305.153	309.16	290.619	444.751	409.38	316.299	265.313	269.77	254.284	466.047	368.064	241.261	206.04	341.72	200.821	289.214
NPRL2	ENSG00000114388	10641	NPR2 like, GATOR1 complex subunit	3	50347330	50350826	protein coding	-1	26.2843	46.7991	39.8236	41.9859	35.6718	38.3091	45.8946	66.3917	43.8345	40.8888	45.0056	51.4718	25.3622	38.9148	38.1664	36.3015	38.1544	53.323	37.6438	49.5054	40.4239	50.4768	28.3916	45.5778	63.6691	35.3231	19.3863	51.2857	34.4526	50.9179	16.3251	40.1055	43.3207	36.8961	56.5229	53.8878	40.7191	28.56	23.3473	45.5469	34.5027
FOSB	ENSG00000125740	2354	FosB proto-oncogene, AP-1 transcription factor subunit	19	45467995	45475179	protein coding	1	104.126	33.8547	35.8412	15.6227	54.0173	49.3986	55.8716	67.3976	43.8345	74.7966	48.006	20.7867	532.606	76.8318	66.289	65.5443	149.524	115.01	86.4789	38.9723	94.9961	52.4958	42.5874	34.9783	207.438	142.274	106.114	135.756	150.338	91.6522	156.109	111.061	63.9966	160.548	263.418	148.446	80.4203	173.4	424.496	281.563	532.762
DDX3X	ENSG00000215301	1654	DEAD-box helicase 3 X-linked	X	41333348	41364472	protein coding	1	861.315	660.166	709.855	707.902	784.78	898.248	752.272	699.125	657.517	634.275	703.088	685.961	729.163	664.545	699.047	712.92	671.311	681.698	617.561	619.344	735.715	637.017	1256.33	791.782	1622.53	846.774	1069.31	885.936	812.245	795.338	1010.11	775.372	909.736	906.448	741.196	1051.32	1214.45	1347.42	928.586	815.704	1043.2
MTA1	ENSG00000182979	9112	metastasis associated 1	14	105419820	105470729	protein coding	1	220.383	134.423	124.449	115.217	118.227	108.879	128.704	144.855	151.428	134.634	154.019	121.751	161.684	137.699	146.639	140.164	142.306	163.106	157.697	162.209	208.183	165.564	147.028	183.371	131.446	143.255	141.826	130.728	185.835	150.717	141.824	164.535	162.453	174.509	178.1	173.864	204.614	147.9	183.595	123.184	119.745
ARID5A	ENSG00000196843	10865	AT-rich interaction domain 5A	2	96536743	96552634	protein coding	1	133.443	99.5726	86.6163	78.1134	108.035	81.6589	122.718	123.73	95.6388	96.737	121.015	101.954	94.0515	93.7947	114.499	73.6113	122.713	128.603	110.896	140.09	136.431	133.259	78.0769	131.434	109.881	93.2138	114.277	82.4594	143.03	87.5788	118.357	114.146	103.379	135.618	165.303	99.6415	105.87	102	167.676	109.727	115.685
CES4A	ENSG00000172824	283848	carboxylesterase 4A	16	66988589	67010417	protein coding	1	6.0656	23.8974	22.8986	14.6463	20.3839	19.1546	26.9381	31.184	26.8984	22.9376	22.0028	25.7359	22.1919	23.9476	18.0788	21.1759	22.6864	34.5031	17.2958	22.1194	20.2119	43.41	9.12587	20.139	7.18844	17.6616	12.244	20.1121	14.6162	12.2203	13.2641	16.4535	21.6604	22.9354	23.4623	17.2848	16.2877	30.6	14.8574	21.7383	17.2513
UTP18	ENSG00000011260	51096	UTP18 small subunit processome component	17	51260546	51297936	protein coding	1	82.8965	31.8632	28.8721	31.2453	35.6718	40.3254	28.9335	22.1306	33.8721	28.9214	36.0045	34.6445	31.7028	28.9367	39.1707	28.2345	21.6552	19.8654	25.435	23.1727	35.3709	27.2575	53.7413	47.6977	89.3421	52.0035	55.0978	40.2241	36.5406	44.8078	70.402	28.7937	38.3979	26.9242	44.7917	57.9548	73.2944	93.8399	30.776	38.3008	48.7097
GIMAP7	ENSG00000179144	168537	GTPase, IMAP family member 7	7	150514872	150521073	protein coding	1	216.34	180.226	157.303	190.401	145.745	261.107	179.587	140.831	163.383	118.677	128.016	146.497	196.557	177.611	134.587	158.315	136.118	154.741	143.453	218.034	159.674	246.327	152.098	211.99	234.138	153.067	329.566	168.941	191.055	325.875	223.45	138.827	195.928	166.531	100.248	216.568	296.232	199.92	111.43	116.973	102.493
BANK1	ENSG00000153064	55024	B cell scaffold protein with ankyrin repeats 1	4	101411286	102074812	protein coding	1	119.29	98.5769	66.7045	78.1134	117.207	82.667	79.8166	54.3205	83.684	78.7858	59.0074	73.2483	47.5541	55.8777	68.2977	60.5024	32.9984	31.3665	82.4093	55.8252	42.4451	35.3337	96.3287	24.3788	95.5036	93.2138	101.013	57.3194	56.3769	62.1199	74.4832	40.1055	56.1201	73.7923	127.976	143.362	87.5461	95.8799	59.4295	70.3907	77.1236
BORCS8	ENSG00000254901	729991	BLOC-1 related complex subunit 8	19	19176903	19192591	protein coding	-1	4.04373	16.9273	16.925	20.5048	19.3647	20.1627	14.9656	22.1306	21.9172	20.9431	13.0016	13.8578	20.0784	24.9454	18.0788	22.1842	21.6552	34.5031	21.3654	13.693	18.1908	24.2288	16.2238	23.3189	6.16152	14.718	9.18297	12.0672	17.7483	18.3304	16.3251	15.4252	16.7376	16.9523	17.0635	24.402	18.3236	21.42	15.9186	13.457	14.207
VAV2	ENSG00000160293	7410	vav guanine nucleotide exchange factor 2	9	133761894	133992604	protein coding	-1	55.6013	70.6965	53.7618	53.7029	83.574	96.7809	52.8785	70.4154	81.6915	75.7939	62.0078	56.421	91.938	68.8493	82.359	84.7034	86.6207	82.5984	84.4441	95.8508	76.8054	31.2956	83.1469	128.254	123.23	89.289	96.9313	100.56	61.597	48.8812	75.5035	85.3526	60.0583	61.8259	116.245	62.0218	47.845	44.8799	119.92	68.3204	85.2419
GFOD1	ENSG00000145990	54438	Gfo/Idh/MocA-like oxidoreductase domain containing 1	6	13357830	13487662	protein coding	-1	101.093	64.7222	72.678	70.302	81.5356	87.7077	123.716	119.706	80.6952	124.661	95.0119	96.0147	77.1434	98.7837	74.324	53.4438	113.432	113.965	99.7051	96.9041	84.8902	54.5149	71.993	36.0383	49.2922	93.2138	77.545	80.4482	64.729	50.9179	68.3613	49.3606	63.012	43.8765	82.1181	40.67	67.1866	75.4799	55.1845	51.7579	89.3011
P2RY13	ENSG00000181631	53829	purinergic receptor P2Y13	3	151326312	151329549	protein coding	-1	48.5248	78.6623	77.656	75.1841	132.495	67.545	57.8671	75.4451	58.778	67.8156	43.0054	53.4515	109.903	90.8012	50.2189	116.971	64.9656	32.412	73.2527	69.5182	34.3603	38.3623	43.6014	56.1773	35.9422	52.0035	36.7319	54.3026	57.4209	58.0464	85.7067	91.5227	34.4597	41.8821	47.9911	66.0888	62.0967	62.2199	47.7558	137.676	65.961
PRKAG2	ENSG00000106617	51422	protein kinase AMP-activated non-catalytic subunit gamma 2	7	151556124	151877214	protein coding	-1	83.9074	81.6495	104.537	93.736	104.977	106.862	92.7868	103.611	97.6313	88.7587	115.014	108.883	105.676	105.768	116.508	90.7537	104.151	96.1905	97.6703	83.2111	154.621	95.9059	110.524	89.0357	78.046	84.383	95.911	108.605	120.062	111.001	124.479	114.146	84.6724	88.7501	114.112	98.6248	80.4203	109.14	135.839	124.219	133.952
CARD6	ENSG00000132357	84674	caspase recruitment domain family member 6	5	40841308	40860175	protein coding	1	35.3826	27.8803	23.8941	19.5283	40.7678	53.4311	26.9381	28.1662	24.9059	29.9186	25.0031	28.7054	49.6677	34.9235	25.1095	31.2596	48.4664	20.911	32.5568	32.6525	19.2013	30.2861	23.3217	47.6977	8.21536	20.6052	28.5692	34.1905	28.1885	33.6058	34.6908	29.822	24.6141	40.8849	17.0635	51.8543	17.3056	23.46	21.2248	28.9844	33.4879
GMEB1	ENSG00000162419	10691	glucocorticoid modulatory element binding protein 1	1	28668778	28719353	protein coding	1	48.5248	55.7607	50.7751	54.6794	48.9214	57.4637	62.8556	69.4095	55.7893	46.8726	43.0054	60.3804	68.6893	51.8864	47.2058	49.4103	42.2792	61.6874	62.0613	63.1983	67.71	51.4863	49.6853	59.3571	59.5614	58.8719	65.3011	67.3754	54.2889	49.8996	67.341	84.3243	50.2127	67.8091	52.257	56.938	101.798	53.0399	63.6744	43.4766	47.6949
PEX10	ENSG00000157911	5192	peroxisomal biogenesis factor 10	1	2403964	2413797	protein coding	-1	12.1312	17.9231	12.9427	17.5755	14.2687	13.1057	17.9587	17.1009	16.936	15.9566	14.0018	15.8375	14.7946	15.965	16.07	17.1424	12.3744	13.5921	14.2436	27.3859	13.1378	12.1144	11.1538	7.41964	16.4307	8.83078	19.3863	15.084	15.6603	9.16522	14.2845	22.6236	18.7067	10.9691	19.1964	12.201	34.6113	12.24	13.7961	16.5625	12.1774
LRRC41	ENSG00000132128	10489	leucine rich repeat containing 41	1	46261196	46303616	protein coding	-1	54.5904	57.7521	58.7398	52.7265	65.2285	63.5125	58.8648	65.3857	54.7931	61.8319	67.0084	54.4413	60.2352	55.8777	63.2758	56.4689	50.5288	62.7329	60.0265	62.145	53.5617	81.7724	45.6294	61.477	50.3191	54.9471	53.0571	46.2577	55.3329	53.973	59.1785	59.644	45.2899	71.7979	75.7193	54.9045	62.0967	36.7199	62.6132	70.3907	54.7984
MCM3AP	ENSG00000160294	8888	minichromosome maintenance complex component 3 associated protein	21	46235133	46286297	protein coding	-1	335.63	290.752	281.752	284.137	270.087	279.253	280.356	284.679	316.804	313.149	321.04	321.699	265.246	281.384	293.278	288.395	332.046	351.304	298.098	265.433	303.179	253.393	294.056	296.786	317.318	291.416	302.018	301.681	299.633	299.397	268.344	239.604	368.226	352.009	311.409	294.858	279.944	264.18	341.72	281.563	296.317
KIF3A	ENSG00000131437	11127	kinesin family member 3A	5	132692628	132737638	protein coding	-1	14.1531	16.9273	17.9206	31.2453	16.3071	18.1464	19.9542	22.1306	19.9248	21.9403	21.0026	26.7257	17.9649	20.9541	19.0832	18.1507	16.4992	27.1843	20.348	21.0661	36.3815	23.2193	15.2098	12.7194	22.5923	22.5675	10.2033	20.1121	17.7483	15.2754	22.447	25.7086	12.7993	24.9298	10.6647	39.6533	23.4135	28.56	7.42868	14.4922	14.207
DAPP1	ENSG00000070190	27071	dual adaptor of phosphotyrosine and 3-phosphoinositides 1	4	99816827	99870190	protein coding	1	61.6669	108.534	119.471	113.264	128.419	106.862	88.796	93.5519	98.6275	108.704	89.0111	97.0045	90.8812	91.799	89.3896	95.7955	64.9656	82.5984	95.6355	66.3582	44.4663	62.5912	95.3147	117.654	56.4806	104.988	117.338	86.4818	76.2132	78.4136	84.6864	84.3243	97.4717	93.7361	100.248	125.06	96.7079	118.32	123.104	120.078	96.4046
SLC66A2	ENSG00000122490	80148	solute carrier family 66 member 2	18	79902420	79951657	protein coding	-1	49.5357	53.7692	41.8147	40.0331	52.9981	78.6345	42.9014	52.3086	53.7968	45.8753	54.0068	55.4312	49.6677	51.8864	48.2101	53.4438	53.6224	63.7785	50.8699	61.0917	58.6146	44.4196	47.6573	81.6161	37.9961	37.2855	66.3214	54.3026	67.8611	51.9363	56.1175	74.0408	60.0583	53.8484	102.381	89.474	58.0248	56.0999	95.5117	43.4766	65.961
MROH1	ENSG00000179832	727957	maestro heat like repeat family member 1	8	144148016	144261927	protein coding	1	148.607	144.38	131.418	122.052	148.802	108.879	115.734	149.884	158.402	160.563	183.023	148.476	136.322	148.675	190.832	157.306	143.337	210.155	174.993	139.036	179.886	168.592	107.483	130.374	153.011	123.631	87.7483	150.84	164.955	141.552	128.56	142.94	201.835	147.585	222.892	175.898	142.517	80.5799	241.963	150.098	152.218
CDKN2D	ENSG00000129355	1032	cyclin dependent kinase inhibitor 2D	19	10566460	10569059	protein coding	-1	40.4373	42.8162	36.8368	38.0803	37.7102	37.301	31.9267	30.178	32.8758	38.8942	25.0031	37.614	41.2136	30.9323	31.1357	22.1842	37.1232	32.412	39.6785	40.0256	37.3921	31.2956	58.8112	21.199	56.4806	31.3983	60.1994	43.2409	59.509	28.514	55.0972	43.1905	32.4906	36.8961	68.254	62.0218	41.7371	54.0599	58.3682	41.4063	39.5766
FIG4	ENSG00000112367	9896	FIG4 phosphoinositide 5-phosphatase	6	109690609	109878098	protein coding	1	97.0496	51.7777	53.7618	63.4671	61.1517	64.5206	50.8831	50.2967	68.7404	47.8698	46.0058	60.3804	48.6109	46.8973	52.2277	45.3768	62.9032	47.0497	41.7133	53.7186	60.6358	46.4386	61.8532	47.6977	22.5923	44.1539	82.6467	59.3306	45.9367	67.2116	81.6255	49.3606	32.4906	29.9158	45.8582	47.7873	92.636	76.4999	48.8171	56.9336	59.8723
CD27	ENSG00000139193	939	CD27 molecule	12	6444955	6451718	protein coding	1	28.3061	52.7735	36.8368	35.151	40.7678	38.3091	58.8648	59.3501	36.8608	31.9132	37.0046	46.5226	46.4974	34.9235	41.1795	56.4689	24.7488	27.1843	40.6959	67.4116	67.71	95.9059	52.7273	111.295	54.4268	50.0411	48.9758	31.1737	74.1252	100.817	44.894	48.3322	97.4717	80.7726	63.9882	63.0385	39.7012	29.58	31.8372	43.4766	24.3548
AGPAT4	ENSG00000026652	56895	1-acylglycerol-3-phosphate O-acyltransferase 4	6	161129967	161274061	protein coding	-1	44.481	57.7521	70.6868	62.4907	61.1517	35.2847	55.8716	50.2967	74.7178	72.802	89.0111	52.4616	65.519	55.8777	67.2933	47.3936	72.184	61.6874	81.3919	65.3049	87.922	58.5531	66.9231	49.8176	55.4537	71.6274	33.6709	51.2857	48.0248	42.771	32.6502	44.2188	60.0583	74.7894	53.3235	21.3518	25.4495	42.8399	60.4907	42.4414	53.7836
ATG7	ENSG00000197548	10533	autophagy related 7	3	11272309	11557665	protein coding	1	139.509	117.496	119.471	118.146	123.323	135.09	96.7777	129.766	139.473	124.661	124.016	128.679	138.435	124.727	112.49	112.938	113.432	111.874	122.088	101.117	132.388	81.7724	100.385	89.0357	60.5883	108.913	84.6874	112.628	92.9175	73.3218	102.032	116.203	87.6261	101.714	105.58	118.96	148.625	91.7999	129.471	138.711	153.232
KDM4C	ENSG00000107077	23081	lysine demethylase 4C	9	6720863	7175648	protein coding	1	165.793	195.162	210.069	207.977	194.666	211.708	199.542	182.074	219.172	221.398	206.026	213.806	198.671	193.576	248.081	192.599	199.021	224.793	201.445	167.476	243.554	184.745	199.755	149.453	251.596	197.221	206.107	241.345	183.747	179.231	235.693	174.819	191.99	225.366	198.363	216.568	203.596	192.78	178.288	184.258	212.09
RGS19	ENSG00000171700	10287	regulator of G protein signaling 19	20	64073181	64079988	protein coding	-1	63.6888	134.423	107.524	113.264	148.802	130.049	108.75	152.902	128.515	142.612	120.015	118.781	143.719	134.705	114.499	145.206	121.682	179.834	131.244	178.009	119.25	138.306	71.993	209.87	42.1037	115.781	92.85	107.6	169.131	138.497	94.8896	152.195	108.302	127.641	195.164	118.96	64.1326	50.9999	143.267	151.133	133.952
CYC1	ENSG00000179091	1537	cytochrome c1	8	144095039	144097525	protein coding	1	69.7544	44.8077	42.8103	45.8916	67.2669	64.5206	47.89	55.3264	46.8232	50.8617	46.0058	44.5429	45.4406	45.8995	42.1839	49.4103	45.3728	73.1884	51.8873	51.612	57.604	44.4196	107.483	47.6977	111.934	35.3231	77.545	69.3866	64.729	48.8812	80.6051	56.559	77.7804	55.8428	72.5199	74.2228	101.798	67.3199	59.4295	42.4414	53.7836
S1PR3	ENSG00000213694	1903	sphingosine-1-phosphate receptor 3	9	88990863	89005155	protein coding	1	47.5138	36.8419	30.8633	38.0803	44.8446	37.301	18.9565	29.1721	38.8533	27.9241	22.0028	28.7054	73.9731	37.917	22.0963	56.4689	35.0608	36.5942	43.7481	35.8124	26.2755	24.2288	21.2937	55.1173	15.4038	22.5675	25.5082	35.1961	46.9808	32.5875	35.7111	60.6723	11.8147	26.9242	36.26	44.737	5.08989	34.68	28.6535	41.4063	30.4435
YOD1	ENSG00000180667	55432	YOD1 deubiquitinase	1	207043849	207052980	protein coding	-1	22.2405	29.8718	26.8809	33.1982	26.4991	33.2684	33.9221	30.178	18.9285	30.9159	35.0044	34.6445	22.1919	26.941	29.127	31.2596	31.9672	19.8654	29.5046	17.9062	28.2967	26.2479	43.6014	23.3189	71.8844	26.4923	28.5692	35.1961	26.1004	30.5507	48.9753	32.907	41.3516	47.8652	27.7282	24.402	45.809	15.3	46.6946	33.125	43.6357
RHOF	ENSG00000139725	54509	ras homolog family member F, filopodia associated	12	121777754	121803403	protein coding	-1	42.4592	124.466	129.427	109.359	94.7851	91.7402	122.718	136.807	104.605	98.7315	147.018	100.964	86.6542	91.799	117.512	100.837	111.37	169.379	108.862	153.783	96.0067	145.373	60.8392	157.932	73.9383	121.669	96.9313	94.5267	135.722	140.533	66.3207	116.203	92.5489	97.7249	117.312	77.273	58.0248	84.6599	82.7768	115.938	95.3898
IRF8	ENSG00000140968	3394	interferon regulatory factor 8	16	85899116	85922606	protein coding	1	213.307	228.021	192.149	182.59	293.528	267.156	247.432	256.513	241.09	263.284	243.03	232.613	323.368	244.465	207.906	233.943	205.209	247.795	323.533	261.22	223.342	182.726	230.175	191.851	215.653	288.472	246.92	306.709	217.156	149.699	245.897	328.042	177.221	214.396	335.938	320.276	305.394	220.32	314.127	230.84	364.308
KIF1B	ENSG00000054523	23095	kinesin family member 1B	1	10210570	10381603	protein coding	1	95.0277	96.5854	116.484	98.6181	108.035	126.017	94.7823	115.682	114.567	106.71	124.016	118.781	132.095	107.764	114.499	111.93	121.682	130.694	126.157	110.597	121.272	97.9249	145	83.736	131.446	116.763	114.277	108.605	152.426	107.946	149.987	85.3526	127.009	111.686	120.511	132.178	89.5821	83.6399	93.3892	74.5313	149.173
SDE2	ENSG00000143751	163859	SDE2 telomere maintenance homolog	1	225982702	225999343	protein coding	-1	69.7544	53.7692	39.8236	45.8916	44.8446	65.5287	51.8808	53.3145	44.8307	44.878	40.005	35.6343	58.1217	42.9061	40.1751	45.3768	46.404	40.7764	49.8525	38.9723	42.4451	43.41	102.413	61.477	99.6113	61.8155	85.7077	49.2745	60.553	62.1199	62.2394	48.3322	62.0274	76.7838	55.4564	50.8375	100.78	64.2599	75.3481	61.0743	59.8723
CTDSP2	ENSG00000175215	10106	CTD small phosphatase 2	12	57819927	57846729	protein coding	-1	381.122	445.089	451.998	441.341	443.35	527.254	405.069	408.409	417.424	402.904	415.052	445.429	482.939	501.901	467.036	496.12	419.698	495.59	487.334	512.96	437.589	534.044	461.364	646.569	469.303	368.93	482.616	477.661	457.279	519.363	478.529	429.848	413.516	458.709	477.778	530.744	410.245	392.699	446.782	448.223	401.855
B4GALT1	ENSG00000086062	2683	beta-1,4-galactosyltransferase 1	9	33104082	33167356	protein coding	-1	225.438	256.897	250.888	207.977	223.204	213.725	223.487	207.223	213.195	219.403	285.036	249.44	248.338	199.563	232.011	211.759	241.301	237.34	234.002	283.339	250.628	175.659	333.601	258.627	239.272	237.45	241.818	226.261	207.759	186.36	213.246	210.811	272.724	294.172	254.886	267.405	274.854	199.92	203.758	227.735	219.194
RGS14	ENSG00000169220	10636	regulator of G protein signaling 14	5	177357924	177372596	protein coding	1	173.88	170.269	153.321	147.439	153.898	166.342	149.656	181.068	141.466	158.569	165.021	165.304	185.99	167.633	190.832	212.767	163.961	254.068	172.958	218.034	204.141	196.859	135.874	269.227	166.361	190.352	170.395	147.824	193.143	226.076	139.784	183.045	178.206	173.512	229.291	214.534	155.751	191.76	176.166	135.606	136.996
CNIH4	ENSG00000143771	29097	cornichon family AMPA receptor auxiliary protein 4	1	224356858	224379459	protein coding	1	31.3389	26.8846	36.8368	43.9388	31.595	31.2522	31.9267	33.1958	31.8796	35.9024	20.0025	30.6851	22.1919	27.9388	23.1007	43.3601	32.9984	25.0932	27.4698	33.7058	24.2543	27.2575	28.3916	46.6377	31.8345	30.4171	23.4676	37.2073	26.1004	22.4039	25.508	35.9921	27.5677	21.9382	21.3294	24.402	41.7371	14.28	14.8574	31.0547	28.414
IFRD1	ENSG00000006652	3475	interferon related developmental regulator 1	7	112422887	112481017	protein coding	1	23.2515	7.96581	14.9338	10.7406	12.2303	6.04881	9.97708	9.05341	7.9699	8.97559	11.0014	9.89842	14.7946	7.98252	9.0394	9.07537	14.4368	11.501	11.1914	10.5331	13.1378	8.07628	17.2378	10.5995	3.08076	12.7556	9.18297	14.0784	17.7483	8.14687	25.508	7.19841	11.8147	3.98877	17.0635	10.1675	7.12585	11.22	14.8574	9.31642	26.3844
SH3TC1	ENSG00000125089	54436	SH3 domain and tetratricopeptide repeats 1	4	8182072	8241803	protein coding	1	225.438	141.393	150.334	126.934	200.781	159.285	151.652	199.175	226.146	209.431	180.023	168.273	214.522	180.605	190.832	170.415	258.831	254.068	194.323	196.968	188.982	145.373	142.972	275.587	158.146	158.954	160.192	252.406	199.407	150.717	179.576	235.491	214.635	197.444	239.956	165.73	127.247	154.02	234.534	149.063	252.681
TUBB6	ENSG00000176014	84617	tubulin beta 6 class V	18	12307669	12344320	protein coding	1	13.1421	9.95726	7.96471	7.81134	36.691	17.1383	6.98396	9.05341	21.9172	21.9403	11.0014	8.90858	39.1001	31.9301	17.0744	22.1842	6.1872	7.31884	21.3654	24.226	21.2225	11.1049	27.3776	23.3189	20.5384	9.81198	17.3456	13.0728	9.39615	9.16522	5.10159	20.5669	8.86106	10.9691	49.0576	19.3183	18.3236	30.6	23.3473	12.4219	15.2218
CEP164	ENSG00000110274	22897	centrosomal protein 164	11	117314557	117413266	protein coding	1	177.924	93.5982	80.6427	78.1134	79.4972	95.7728	80.8143	117.694	96.635	95.7397	110.014	87.1061	106.733	88.8056	92.4028	99.829	119.619	125.466	79.3571	80.0512	125.314	92.8773	106.469	132.494	102.692	74.571	120.399	103.577	107.534	84.5237	101.011	104.891	117.163	121.657	105.58	131.161	157.787	64.2599	118.859	93.1642	90.3158
MARCHF9	ENSG00000139266	92979	membrane associated ring-CH-type finger 9	12	57755103	57760411	protein coding	1	15.164	51.7777	41.8147	41.9859	40.7678	34.2766	32.9244	36.2136	36.8608	40.8888	48.006	46.5226	34.873	34.9235	52.2277	49.4103	34.0296	48.0952	49.8525	38.9723	54.5723	48.4577	30.4196	55.1173	18.4846	40.2291	19.3863	42.2353	48.0248	50.9179	24.4876	32.907	35.4442	42.8793	46.9246	56.938	18.3236	41.8199	52.0008	34.1602	38.5618
CNOT6L	ENSG00000138767	246175	CCR4-NOT transcription complex subunit 6 like	4	77713387	77819615	protein coding	-1	460.985	249.927	306.641	292.925	244.607	276.229	295.322	220.3	262.01	277.246	318.04	292.993	206.068	244.465	278.213	221.842	359.889	234.203	255.367	264.38	351.688	288.727	363.007	270.287	467.249	321.833	319.363	251.401	224.464	302.452	257.12	214.924	305.214	324.088	179.167	256.221	272.818	307.02	216.493	224.629	257.755
POLR3C	ENSG00000186141	10623	RNA polymerase III subunit C	1	145824053	145844402	protein coding	1	57.6232	57.7521	56.7486	72.2549	61.1517	63.5125	62.8556	71.4214	50.8081	68.8129	61.0076	61.3702	62.3488	66.8536	59.2583	65.5443	69.0904	54.3685	65.1135	69.5182	54.5723	67.6389	66.9231	54.0574	75.9921	51.0223	56.1181	63.353	48.0248	59.0648	56.1175	48.3322	59.0737	65.8147	58.6558	55.9213	51.9169	73.4399	71.1031	71.4258	56.8279
IL32	ENSG00000008517	9235	interleukin 32	16	3065297	3082192	protein coding	1	247.679	169.273	153.321	157.203	87.6508	176.424	177.592	150.89	168.364	167.544	114.014	133.629	121.527	148.675	183.801	187.558	138.181	204.928	145.488	212.768	143.505	192.821	180.49	179.131	132.473	184.465	173.456	128.717	290.237	348.279	103.052	59.644	184.113	200.436	125.843	106.759	134.373	81.5999	120.981	129.395	70.0201
RHOB	ENSG00000143878	388	ras homolog family member B	2	20447074	20449440	protein coding	1	56.6122	54.7649	82.6339	66.3964	123.323	120.976	77.8212	76.451	99.6238	97.7343	62.0078	57.4108	150.06	111.755	64.2802	66.5527	216.552	209.11	109.879	87.4244	69.7312	40.3814	97.3427	186.551	56.4806	66.7215	122.44	123.689	135.722	86.5605	112.235	131.628	60.0583	110.688	165.303	110.826	83.4742	92.8199	134.778	102.481	120.759
GIMAP4	ENSG00000133574	55303	GTPase, IMAP family member 4	7	150567369	150573953	protein coding	1	357.87	305.688	291.708	316.359	297.605	452.652	289.335	266.573	244.078	244.336	271.034	287.054	371.979	310.321	239.042	281.336	298.017	285.435	261.471	336.004	249.618	365.452	397.483	447.298	380.988	271.792	521.388	331.849	328.865	405.307	377.518	260.171	336.72	297.163	243.155	394.499	651.506	567.119	244.085	250.508	228.327
WDR47	ENSG00000085433	22911	WD repeat domain 47	1	108970214	109042113	protein coding	-1	12.1312	24.8931	29.8677	29.2925	32.6142	34.2766	27.9358	28.1662	25.9022	29.9186	26.0033	30.6851	17.9649	25.9432	25.1095	23.1926	27.8424	30.3209	28.4872	21.0661	25.2649	23.2193	27.3776	19.0791	34.9153	36.3043	24.4879	40.2241	22.9684	21.3855	24.4876	22.6236	28.5523	23.9326	15.997	19.3183	21.3775	52.0199	12.7349	26.9141	36.5323
BAP1	ENSG00000163930	8314	BRCA1 associated protein 1	3	52401008	52410008	protein coding	-1	119.29	121.479	111.506	99.5945	118.227	126.017	125.711	120.712	109.586	128.65	117.015	115.812	137.379	95.7903	126.552	121.005	144.368	132.785	127.175	142.196	119.25	156.478	203.811	152.633	235.165	110.875	148.968	125.7	160.779	97.7624	139.784	114.146	189.036	123.652	172.768	130.144	133.355	138.72	157.064	120.078	134.966
TET3	ENSG00000187605	200424	tet methylcytosine dioxygenase 3	2	73984910	74108176	protein coding	1	357.87	286.769	298.677	273.397	335.315	340.749	279.358	366.16	316.804	276.249	329.041	308.831	438.555	375.179	349.524	350.914	373.294	388.944	332.689	348.644	383.016	267.527	311.294	296.786	369.691	346.363	328.546	365.034	405.079	307.544	297.933	333.184	306.199	343.034	437.252	386.365	333.897	382.499	506.212	330.215	420.121
SSNA1	ENSG00000176101	8636	SS nuclear autoantigen 1	9	137188660	137190370	protein coding	1	33.3608	23.8974	24.8897	19.5283	24.4607	30.244	24.9427	23.1365	24.9059	19.9458	19.0024	27.7156	23.2487	26.941	30.1313	20.1675	35.0608	38.6853	18.3132	40.0256	25.2649	28.267	24.3357	40.2781	50.3191	18.6428	35.7115	24.1345	31.3205	34.6242	42.8534	39.0771	26.5832	20.941	45.8582	21.3518	44.791	11.22	43.5109	33.125	22.3253
TIRAP	ENSG00000150455	114609	TIR domain containing adaptor protein	11	126282497	126298845	protein coding	1	59.645	32.859	33.85	36.1274	38.7294	47.3823	34.9198	45.2671	36.8608	33.9078	31.0039	40.5835	41.2136	38.9148	29.127	45.3768	45.3728	51.2319	29.5046	35.8124	37.3921	39.3719	39.5455	33.9184	44.1576	30.4171	29.5896	42.2353	39.6726	33.6058	35.7111	44.2188	34.4597	43.8765	33.0605	37.6198	48.863	75.4799	26.531	35.1953	32.4731
C19orf53	ENSG00000104979	28974	chromosome 19 open reading frame 53	19	13774456	13778773	protein coding	1	2.02187	25.8889	25.8853	22.4576	24.4607	20.1627	20.9519	32.1899	21.9172	20.9431	28.0035	31.6749	32.7595	25.9432	29.127	32.268	19.5928	18.8199	23.4002	36.8657	22.2331	39.3719	18.2517	30.7385	0	24.5299	16.3253	16.0896	30.2765	36.6609	22.447	27.7653	18.7067	40.8849	21.3294	19.3183	3.05394	25.5	33.9597	31.0547	18.2661
SLAMF7	ENSG00000026751	57823	SLAM family member 7	1	160739057	160754821	protein coding	1	175.902	124.466	102.546	116.194	75.4204	78.6345	132.695	123.73	94.6426	118.677	93.0116	94.035	57.065	108.762	61.2671	80.6699	154.68	178.789	84.4441	131.663	69.7312	95.9059	149.056	175.951	82.1536	112.838	81.6264	72.4034	73.0812	78.4136	81.6255	56.559	118.147	110.688	44.7917	34.5695	60.0607	71.3999	62.6132	81.7774	77.1236
TOP1	ENSG00000198900	7150	DNA topoisomerase I	20	41028822	41124487	protein coding	1	73.7981	120.483	136.396	139.628	148.802	129.041	129.702	138.819	103.609	122.666	120.015	121.751	160.627	144.683	126.552	130.08	150.555	122.329	129.21	127.45	128.346	130.23	133.846	143.093	72.9114	160.916	112.236	93.5211	131.546	131.368	129.58	124.43	130.947	125.646	84.2511	164.714	115.032	147.9	137.961	165.625	144.099
RIN1	ENSG00000174791	9610	Ras and Rab interactor 1	11	66330241	66336840	protein coding	-1	32.3499	25.8889	24.8897	19.5283	33.6334	33.2684	23.945	22.1306	30.8834	23.9349	29.0036	25.7359	29.5892	29.9345	26.1138	35.2931	35.0608	61.6874	30.522	31.5992	31.3285	32.3051	28.3916	16.9592	61.6152	19.624	36.7319	32.1793	34.4526	25.459	22.447	41.1338	36.4288	41.8821	51.1905	29.4858	10.1798	14.28	48.8171	42.4414	38.5618
C21orf91	ENSG00000154642	54149	chromosome 21 open reading frame 91	21	17788974	17819386	protein coding	-1	27.2952	43.8119	46.7927	56.6322	44.8446	54.4393	45.8946	46.273	38.8533	41.8861	40.005	40.5835	39.1001	46.8973	42.1839	49.4103	56.716	38.6853	35.609	41.0789	31.3285	48.4577	71.993	56.1773	75.9921	58.8719	69.3824	44.2465	32.3645	59.0648	69.3816	48.3322	53.1664	56.84	20.2629	35.5863	85.5102	49.9799	26.531	37.2657	45.6653
CTR9	ENSG00000198730	9646	CTR9 homolog, Paf1/RNA polymerase II complex component	11	10751018	10801625	protein coding	1	97.0496	92.6025	101.55	95.6889	97.8427	83.6752	105.757	80.4748	76.7103	86.7641	87.0109	78.1975	88.7677	81.8209	87.3809	93.7788	94.8703	69.0062	78.3397	106.384	66.6994	114.077	67.9371	84.7959	78.046	72.6086	73.4637	51.2857	64.729	95.7257	98.9709	83.2959	56.1201	71.7979	53.3235	72.1893	85.5102	62.2199	55.1845	106.621	76.1089
SHTN1	ENSG00000187164	57698	shootin 1	10	116881477	117126586	protein coding	-1	43.4701	48.7906	71.6824	75.1841	92.7468	72.5857	60.8602	76.451	52.8006	46.8726	42.0053	50.4819	76.0866	58.8711	32.1401	50.4187	48.4664	38.6853	51.8873	48.4521	56.5934	51.4863	60.8392	52.9974	32.8615	44.1539	78.5654	49.2745	84.5654	60.0831	60.1988	45.2472	34.4597	41.8821	41.5923	39.6533	80.4203	90.7799	50.9396	56.9336	70.0201
APAF1	ENSG00000120868	317	apoptotic peptidase activating factor 1	12	98645149	98735433	protein coding	1	328.553	202.132	194.14	199.189	222.185	280.261	174.599	176.039	188.289	223.393	191.024	221.725	218.749	208.543	193.845	186.549	197.99	180.88	197.375	188.542	154.621	183.735	170.35	222.589	218.734	157.973	179.578	193.076	135.722	209.782	187.739	210.811	161.468	180.492	147.173	196.233	204.614	389.639	210.126	219.453	261.814
TMEM181	ENSG00000146433	57583	transmembrane protein 181	6	158536436	158635433	protein coding	1	161.749	122.474	129.427	137.675	79.4972	96.7809	124.713	118.7	146.447	143.61	165.021	139.568	91.938	107.764	140.613	102.854	141.274	171.47	125.14	112.704	159.674	129.221	149.056	96.4553	139.661	151.104	104.074	131.734	89.7854	104.891	91.8286	74.0408	163.437	112.683	87.4505	85.407	150.661	142.8	126.288	90.0587	111.626
TRIM14	ENSG00000106785	9830	tripartite motif containing 14	9	98069275	98119222	protein coding	-1	145.574	184.209	171.241	180.637	210.973	164.326	227.477	237.401	181.315	171.534	190.024	194.999	161.684	184.596	175.766	183.524	177.366	219.565	181.097	205.395	174.833	190.802	126.748	203.51	118.096	177.597	127.541	160.896	194.187	143.589	128.56	160.422	173.283	182.486	207.961	199.283	111.978	81.5999	154.941	191.504	120.759
BTN3A3	ENSG00000111801	10384	butyrophilin subfamily 3 member A3	6	26440472	26453415	protein coding	1	237.569	191.179	167.259	198.213	158.994	171.383	191.56	180.062	155.413	175.523	182.023	162.334	160.627	174.618	184.806	176.465	200.053	205.973	157.697	152.729	173.823	223.107	171.364	171.712	148.903	198.202	183.659	201.121	173.307	210.8	149.987	100.778	203.804	232.346	143.973	131.161	220.901	165.24	106.124	193.574	153.232
GBP1	ENSG00000117228	2633	guanylate binding protein 1	1	89051882	89065360	protein coding	-1	74.809	93.5982	84.6251	82.9955	108.035	102.83	105.757	100.593	53.7968	57.8427	83.0104	90.0756	107.789	88.8056	54.2364	49.4103	70.1216	77.3706	66.1309	82.1578	42.4451	65.6198	59.8252	108.115	80.0998	97.1386	59.1791	102.571	115.886	82.487	54.0769	80.2109	101.41	72.7951	55.4564	39.6533	76.3484	68.3399	114.614	150.098	83.2123
ISCA1	ENSG00000135070	81689	iron-sulfur cluster assembly 1	9	86264546	86283102	protein coding	-1	37.4045	21.906	28.8721	22.4576	20.3839	19.1546	21.9496	16.095	23.9097	28.9214	27.0034	19.7968	26.419	28.9367	18.0788	18.1507	13.4056	16.7288	27.4698	22.1194	22.2331	27.2575	27.3776	22.2589	30.8076	15.6992	21.4269	19.1065	22.9684	18.3304	21.4267	20.5669	18.7067	18.9467	21.3294	10.1675	20.3596	31.62	39.2659	30.0196	25.3696
PTPA	ENSG00000119383	5524	protein phosphatase 2 phosphatase activator	9	129110950	129148946	protein coding	1	49.5357	67.7094	61.7265	66.3964	68.2861	72.5857	54.8739	79.4688	72.7253	56.8454	76.0095	77.2077	66.5758	67.8515	65.2846	68.5694	80.4335	88.8716	65.1135	78.9979	51.5405	70.6675	69.965	77.3763	78.046	73.5898	66.3214	75.4202	80.3893	92.6706	59.1785	58.6157	72.8576	77.781	90.6499	111.843	50.8989	34.68	82.7768	71.4258	77.1236
PAPOLA	ENSG00000090060	10914	poly(A) polymerase alpha	14	96501433	96567116	protein coding	1	300.247	290.752	323.567	362.251	323.085	333.693	318.269	280.656	281.935	286.222	273.034	315.76	262.076	277.393	298.3	311.588	276.361	254.068	298.098	268.593	271.851	269.546	313.322	301.025	308.076	333.607	317.322	262.462	230.728	314.673	320.38	310.56	294.384	352.009	236.756	304.008	306.411	325.38	206.942	335.391	287.184
CD5	ENSG00000110448	921	CD5 molecule	11	61102489	61127852	protein coding	1	81.8856	139.402	183.188	156.227	101.92	99.8053	144.668	105.623	143.458	129.647	192.024	184.111	135.265	126.723	126.552	129.072	102.089	122.329	133.279	141.143	198.077	253.393	57.7972	173.832	158.146	151.104	129.582	141.79	181.659	192.47	94.8896	117.231	156.545	164.537	139.707	103.709	54.9708	58.1399	135.839	119.043	85.2419
ADAM9	ENSG00000168615	8754	ADAM metallopeptidase domain 9	8	38996754	39105445	protein coding	1	50.5466	32.859	21.903	30.2689	39.7486	56.4555	22.9473	22.1306	32.8758	27.9241	21.0026	21.7765	40.1568	35.9214	22.0963	24.201	31.9672	17.7743	23.4002	27.3859	43.4557	38.3623	66.9231	40.2781	50.3191	26.4923	42.8538	35.1961	30.2765	30.5507	63.2597	25.7086	31.506	29.9158	49.0576	43.7203	31.5573	71.3999	27.5923	22.7735	46.6801
HSPA5	ENSG00000044574	3309	heat shock protein family A (Hsp70) member 5	9	125234853	125241382	protein coding	-1	286.094	290.752	189.162	215.788	272.125	268.164	305.299	276.632	236.108	252.314	233.029	212.816	298.006	280.386	210.919	198.65	228.926	243.613	275.715	286.499	233.448	261.47	520.175	362.502	400.499	213.901	329.566	225.255	257.872	249.498	289.77	240.633	334.751	307.135	219.693	287.74	314.555	289.68	246.208	280.528	327.775
GPALPP1	ENSG00000133114	55425	GPALPP motifs containing 1	13	44989529	45037669	protein coding	1	23.2515	39.829	36.8368	41.9859	39.7486	36.2928	44.8969	42.2493	33.8721	42.8834	35.0044	46.5226	27.4757	35.9214	29.127	26.2177	26.8112	26.1387	39.6785	33.7058	34.3603	36.3433	20.2797	21.199	33.8884	32.3795	22.4473	35.1961	25.0564	38.6976	36.7315	46.2755	36.4288	44.8737	30.9276	40.67	37.6652	33.66	19.1023	26.9141	29.4288
SNX29	ENSG00000048471	92017	sorting nexin 29	16	11976734	12574287	protein coding	1	149.618	158.32	137.391	145.486	171.225	166.342	172.603	178.05	167.368	144.607	173.022	158.375	197.614	148.675	175.766	153.273	133.025	150.559	159.732	160.102	155.632	145.373	142.972	121.894	84.2075	143.255	156.11	153.857	147.206	114.056	185.698	205.669	163.437	172.514	211.161	222.668	158.805	116.28	123.104	128.359	174.543
NUMB	ENSG00000133961	8650	NUMB endocytic adaptor protein	14	73275107	73458617	protein coding	-1	237.569	204.124	195.135	202.118	246.645	239.936	194.553	201.187	208.214	200.455	179.022	184.111	231.43	232.491	199.871	215.792	219.645	197.609	210.602	220.141	230.416	160.516	201.783	216.23	227.976	199.183	222.432	222.238	177.483	135.442	243.856	249.888	171.314	209.41	225.025	181.998	245.333	241.74	270.616	234.981	229.341
MMUT	ENSG00000146085	4594	methylmalonyl-CoA mutase	6	49430360	49463253	protein coding	-1	18.1968	21.906	18.9162	20.5048	20.3839	25.2034	22.9473	31.184	17.9323	16.9539	14.0018	24.7461	13.7379	16.9629	14.0613	18.1507	15.468	14.6377	31.5394	21.0661	24.2543	15.143	28.3916	12.7194	22.5923	21.5864	10.2033	19.1065	14.6162	33.6058	44.894	19.5386	28.5523	39.8877	22.3959	39.6533	23.4135	29.58	11.6736	11.3867	25.3696
ZNF737	ENSG00000237440	100129842	zinc finger protein 737	19	20535825	20565809	protein coding	-1	28.3061	55.7607	54.7574	63.4671	46.883	37.301	62.8556	53.3145	35.8646	42.8834	41.0051	58.4007	33.8163	54.8799	57.2496	55.4606	38.1544	42.8675	45.7829	45.2921	28.2967	65.6198	21.2937	23.3189	48.2653	45.1351	41.8335	43.2409	22.9684	45.8261	61.2191	44.2188	35.4442	32.9074	28.7947	32.536	31.5573	48.9599	12.7349	40.3711	35.5175
PDE4D	ENSG00000113448	5144	phosphodiesterase 4D	5	58969038	60522120	protein coding	-1	30.328	51.7777	55.753	55.6558	49.9406	43.3498	88.796	41.2433	47.8194	79.7831	68.0085	51.4718	64.4623	60.8667	69.3021	45.3768	113.432	75.2795	61.0439	63.1983	96.0067	76.7247	67.9371	48.7576	117.069	104.007	58.1588	51.2857	67.8611	57.0281	30.6095	50.3889	68.9194	62.8231	57.5893	43.7203	61.0787	36.7199	70.0419	67.2852	74.0793
YPEL2	ENSG00000175155	388403	yippee like 2	17	59331655	59401729	protein coding	1	72.7872	101.564	116.484	99.5945	115.169	114.927	96.7777	127.754	121.541	102.721	108.014	103.933	136.322	91.799	124.543	107.896	87.6519	112.919	109.879	114.81	113.187	103.982	121.678	113.415	122.204	85.3642	93.8703	100.56	121.106	98.7808	131.621	141.912	92.5489	94.7333	143.973	118.96	115.032	81.5999	143.267	114.902	144.099
GLRX	ENSG00000173221	2745	glutaredoxin	5	95751319	95822726	protein coding	-1	61.6669	59.7436	47.7883	45.8916	56.0557	64.5206	41.9037	52.3086	45.8269	45.8753	45.0056	51.4718	49.6677	56.8755	47.2058	48.402	43.3104	51.2319	55.9569	63.1983	42.4451	45.4291	70.979	87.9757	30.8076	36.3043	47.9555	37.2073	52.2008	56.0097	35.7111	48.3322	32.4906	59.8316	39.4594	51.8543	24.4315	38.7599	76.4093	51.7579	55.8132
MTA3	ENSG00000057935	57504	metastasis associated 1 family member 3	2	42494569	42756947	protein coding	1	33.3608	30.8675	23.8941	30.2689	23.4415	21.1708	28.9335	28.1662	31.8796	28.9214	31.0039	26.7257	36.9866	26.941	35.1532	31.2596	22.6864	29.2754	29.5046	25.2793	29.3073	43.41	33.4615	9.53954	69.8306	28.4547	26.5286	17.0952	38.6286	33.6058	35.7111	25.7086	50.2127	39.8877	43.7252	65.072	43.7731	47.9399	43.5109	19.668	26.3844
ZDHHC2	ENSG00000104219	51201	zinc finger DHHC-type palmitoyltransferase 2	8	17156482	17224799	protein coding	1	32.3499	53.7692	48.7839	67.3728	52.9981	46.3742	48.8877	31.184	51.8044	53.8536	48.006	47.5124	30.646	46.8973	56.2452	53.4438	29.9048	37.6398	45.7829	47.3987	29.3073	49.4672	26.3636	51.9375	33.8884	37.2855	32.6505	45.2521	38.6286	53.973	32.6502	29.822	29.5369	51.854	37.3264	35.5863	25.4495	49.9799	23.3473	61.0743	45.6653
CEP43	ENSG00000213066	11116	centrosomal protein 43	6	166999174	167052718	protein coding	1	86.9402	40.8248	42.8103	41.0095	31.595	25.2034	33.9221	36.2136	36.8608	41.8861	50.0063	40.5835	27.4757	48.893	44.1926	34.2847	32.9984	33.4576	29.5046	29.4926	44.4663	23.2193	32.4476	33.9184	40.0499	48.0787	28.5692	40.2241	34.4526	27.4957	66.3207	38.0488	48.2436	42.8793	38.3929	22.3685	36.6472	68.3399	30.776	27.9492	40.5914
BRD8	ENSG00000112983	10902	bromodomain containing 8	5	138139770	138178953	protein coding	-1	75.82	70.6965	65.7089	75.1841	64.2093	74.6019	73.8304	79.4688	55.7893	74.7966	69.0086	63.3499	65.519	64.858	75.3284	73.6113	81.4647	73.1884	73.2527	66.3582	67.71	86.82	68.9511	84.7959	41.0768	84.383	81.6264	83.465	48.0248	83.5054	71.4223	65.8141	106.333	75.7866	52.257	68.1223	94.672	76.4999	50.9396	49.6875	64.9462
ARID5B	ENSG00000150347	84159	AT-rich interaction domain 5B	10	61901684	62096944	protein coding	1	142.542	158.32	168.255	162.085	123.323	81.6589	162.626	129.766	151.428	127.653	170.021	158.375	115.187	139.694	172.753	134.114	121.682	127.557	149.558	122.183	173.823	165.564	138.916	66.7768	154.038	170.728	148.968	160.896	122.15	134.423	106.113	126.486	151.623	173.512	138.641	110.826	114.014	119.34	118.859	116.973	144.099
WSB1	ENSG00000109046	26118	WD repeat and SOCS box containing 1	17	27294076	27315926	protein coding	1	300.247	212.09	246.906	287.067	296.586	348.815	241.445	288.703	252.048	288.216	184.023	253.4	311.744	317.305	184.806	213.775	303.173	291.708	220.776	239.1	203.13	183.735	213.951	344.483	202.303	283.566	289.774	285.591	195.231	258.663	266.303	215.952	357.396	331.068	210.094	267.405	294.196	237.66	179.35	276.387	313.568
ZNF792	ENSG00000180884	126375	zinc finger protein 792	19	34956354	34964229	protein coding	-1	21.2296	41.8205	32.8544	52.7265	28.5375	36.2928	38.9106	24.1424	30.8834	37.897	40.005	33.6546	30.646	38.9148	36.1576	38.3182	38.1544	37.6398	47.8177	34.7591	26.2755	39.3719	35.4895	45.5778	46.2114	38.2667	32.6505	44.2465	34.4526	44.8078	38.7721	31.8787	36.4288	34.9017	40.5258	41.6868	32.5753	33.66	24.4085	30.0196	31.4583
CCND2	ENSG00000118971	894	cyclin D2	12	4269771	4305353	protein coding	1	296.203	235.987	277.769	246.057	192.628	292.359	315.276	251.484	202.236	228.379	312.039	289.034	183.876	196.57	288.257	271.253	294.923	263.478	202.462	273.859	229.406	313.965	292.028	241.668	287.538	266.886	328.546	287.602	233.86	311.618	285.689	199.499	264.847	331.068	191.964	202.333	282.998	286.62	171.921	204.961	188.75
SELENOK	ENSG00000113811	58515	selenoprotein K	3	53884417	53891885	protein coding	-1	11.1203	13.9402	13.9382	19.5283	14.2687	18.1464	12.9702	6.03561	11.9549	12.9647	20.0025	14.8476	20.0784	13.9694	7.03065	11.0921	11.3432	10.4555	15.261	11.5864	23.2437	16.1526	46.6434	27.5587	48.2653	13.7368	11.2236	17.0952	16.7043	11.2019	20.4064	13.3685	22.6449	34.9017	14.9306	15.2513	19.3416	24.48	4.24496	14.4922	17.2513
SKP1	ENSG00000113558	6500	S-phase kinase associated protein 1	5	134148935	134176964	protein coding	-1	96.0386	50.782	70.6868	69.3256	54.0173	67.545	64.851	61.362	61.7667	62.8292	67.0084	62.3601	44.3839	59.8689	62.2714	56.4689	69.0904	66.9151	55.9569	48.4521	72.763	58.5531	64.8951	30.7385	82.1536	85.3642	72.4434	71.3978	54.2889	60.0831	37.7518	45.2472	74.8267	53.8484	70.387	71.1725	69.2225	88.7399	70.0419	63.1446	69.0054
CHAMP1	ENSG00000198824	283489	chromosome alignment maintaining phosphoprotein 1	13	114314482	114337626	protein coding	1	39.4264	43.8119	47.7883	57.6086	52.9981	31.2522	51.8808	57.3383	43.8345	51.859	38.0048	41.5734	53.8947	52.8842	39.1707	54.4522	38.1544	37.6398	53.9221	48.4521	37.3921	38.3623	26.3636	30.7385	9.24229	41.2103	38.7725	36.2017	37.5846	52.9546	34.6908	37.0204	41.3516	26.9242	34.127	36.603	19.3416	29.58	33.9597	52.793	44.6505
CDC42EP3	ENSG00000163171	10602	CDC42 effector protein 3	2	37641882	37738468	protein coding	-1	125.356	204.124	171.241	202.118	197.724	164.326	156.64	167.991	157.406	142.612	128.016	157.385	231.43	162.644	138.604	206.717	127.869	111.874	209.584	159.049	128.346	140.325	136.888	182.311	192.034	151.104	119.379	146.818	172.263	131.368	172.434	246.803	109.286	102.711	153.572	216.568	104.852	182.58	126.288	226.699	133.952
SOS2	ENSG00000100485	6655	SOS Ras/Rho guanine nucleotide exchange factor 2	14	50117130	50231578	protein coding	-1	124.345	115.504	152.325	152.321	146.764	133.074	133.693	106.629	128.515	123.664	127.016	128.679	83.4839	138.696	138.604	139.156	160.867	136.967	121.07	121.13	117.229	120.135	158.182	149.453	203.33	131.481	134.684	129.723	101.27	129.332	161.21	126.486	100.425	80.7726	109.846	101.675	182.218	190.74	106.124	160.449	154.247
HNRNPU	ENSG00000153187	3192	heterogeneous nuclear ribonucleoprotein U	1	244840638	244864560	protein coding	-1	982.627	746.794	743.705	794.804	732.801	838.768	773.224	697.113	775.073	750.958	749.094	780.985	818.988	732.397	791.45	767.373	692.966	669.151	737.614	679.382	737.736	718.789	1101.19	788.602	1037.19	818.319	976.455	759.23	799.717	773.952	944.815	763.032	767.959	756.869	693.205	952.695	1059.72	1192.38	833.074	786.72	922.439
CRK	ENSG00000167193	1398	CRK proto-oncogene, adaptor protein	17	1420689	1463162	protein coding	-1	11.1203	9.95726	9.95589	6.83492	11.2111	15.122	8.97937	11.0653	18.9285	10.9702	17.0021	8.90858	14.7946	11.9738	10.0438	11.0921	15.468	16.7288	13.2262	13.693	18.1908	4.03814	17.2378	23.3189	22.5923	18.6428	15.3049	17.0952	18.7923	12.2203	9.18286	8.22676	19.6912	10.9691	14.9306	7.11725	9.16181	28.56	22.2861	12.4219	14.207
ZBTB7B	ENSG00000160685	51043	zinc finger and BTB domain containing 7B	1	155002630	155018523	protein coding	1	228.471	198.149	190.158	171.849	207.916	256.066	175.597	228.347	185.3	214.417	197.025	194.999	247.282	207.546	191.836	228.901	228.926	294.845	199.41	271.753	173.823	170.611	177.448	344.483	126.311	156.01	207.127	253.412	243.256	235.241	197.942	257.086	225.465	208.413	279.415	201.317	175.092	141.78	283.351	272.246	222.238
LIMD1	ENSG00000144791	8994	LIM domain containing 1	3	45555394	45686341	protein coding	1	255.766	219.06	225.003	219.694	232.376	271.188	241.445	258.525	267.988	262.287	258.032	234.593	184.933	182.6	171.749	193.608	246.457	264.524	189.236	163.262	211.215	175.659	236.259	263.927	156.092	239.412	143.866	216.205	180.615	152.754	213.246	252.973	259.924	237.332	278.348	192.166	220.901	131.58	297.147	203.926	240.504
PAX5	ENSG00000196092	5079	paired box 5	9	36833269	37034268	protein coding	-1	106.148	89.6153	62.7221	69.3256	99.8811	63.5125	78.8189	91.54	82.6877	60.8346	58.0073	70.2788	47.5541	51.8864	77.3371	62.5192	32.9984	29.2754	83.4267	63.1983	38.4027	24.2288	64.8951	52.9974	64.696	67.7026	73.4637	96.5379	67.8611	61.1015	43.8737	52.4456	46.2744	83.7642	214.36	147.429	67.1866	93.8399	70.0419	60.0391	75.0941
TEF	ENSG00000167074	7008	TEF transcription factor, PAR bZIP family member	22	41367333	41399326	protein coding	1	25.2733	12.9444	13.9382	14.6463	12.2303	21.1708	12.9702	13.0771	18.9285	9.97288	15.0019	13.8578	12.6811	9.97816	17.0744	17.1424	11.3432	11.501	15.261	12.6397	11.1166	16.1526	17.2378	25.4388	13.35	20.6052	23.4676	15.084	10.4402	12.2203	12.2438	13.3685	21.6604	26.9242	11.7312	15.2513	5.08989	12.24	14.8574	10.3516	8.11828
IFITM1	ENSG00000185885	8519	interferon induced transmembrane protein 1	11	310041	315272	protein coding	1	18.1968	46.7991	44.8015	41.0095	40.7678	22.179	55.8716	47.2789	44.8307	44.878	40.005	51.4718	33.8163	34.9235	37.162	43.3601	50.5288	65.8696	52.9047	66.3582	41.4345	77.7342	11.1538	57.2372	15.4038	45.1351	23.4676	52.2914	49.0688	49.8996	16.3251	25.7086	27.5677	27.9214	31.9941	25.4188	18.3236	41.8199	55.1845	63.1446	27.3992
APBB1IP	ENSG00000077420	54518	amyloid beta precursor protein binding family B member 1 interacting protein	10	26438341	26567803	protein coding	1	141.531	228.021	237.946	250.939	234.415	183.48	221.491	234.383	229.135	237.355	232.029	236.572	198.671	208.543	228.998	220.834	204.177	223.747	251.297	247.527	207.172	199.888	182.517	237.429	202.303	221.751	164.273	154.863	226.552	229.131	188.759	208.754	196.912	218.385	198.363	206.4	155.751	134.64	169.799	262.93	211.075
UCK2	ENSG00000143179	7371	uridine-cytidine kinase 2	1	165827614	165911618	protein coding	1	29.3171	21.906	19.9118	19.5283	16.3071	24.1952	21.9496	28.1662	19.9248	25.9295	19.0024	19.7968	20.0784	17.9607	17.0744	18.1507	19.5928	27.1843	19.3306	18.9595	15.159	17.1621	31.4336	36.0383	19.5115	23.5487	16.3253	32.1793	21.9244	12.2203	30.6095	24.6803	17.7221	26.9242	13.8641	16.268	12.2157	12.24	23.3473	18.6328	20.2957
NOSIP	ENSG00000142546	51070	nitric oxide synthase interacting protein	19	49555468	49590262	protein coding	-1	9.0984	71.6923	74.6692	71.2784	67.2669	53.4311	86.8006	73.4332	63.7592	44.878	84.0105	86.1163	87.711	78.8274	124.543	96.8039	45.3728	72.1429	102.757	104.277	110.155	133.259	35.4895	57.2372	41.0768	75.5522	49.9961	63.353	122.15	169.047	79.5848	76.0975	89.5952	107.697	129.043	83.3735	53.9529	48.9599	95.5117	84.8829	51.754
KYAT3	ENSG00000137944	56267	kynurenine aminotransferase 3	1	88935773	88992953	protein coding	-1	25.2733	24.8931	27.8765	36.1274	25.4799	22.179	22.9473	23.1365	26.8984	29.9186	26.0033	22.7664	25.3622	32.9279	27.1182	26.2177	18.5616	19.8654	21.3654	24.226	22.2331	26.2479	32.4476	31.7985	42.1037	33.3607	27.5489	29.1625	19.8363	26.4773	31.6299	20.5669	15.753	30.913	13.8641	30.5025	34.6113	42.8399	6.36744	34.1602	26.3844
MYCL	ENSG00000116990	4610	MYCL proto-oncogene, bHLH transcription factor	1	39895428	39902256	protein coding	-1	50.5466	66.7136	47.7883	50.7737	79.4972	96.7809	47.89	75.4451	65.7517	48.8671	57.0071	51.4718	73.9731	70.8449	59.2583	74.6197	76.3087	82.5984	61.0439	78.9979	73.7736	63.6007	71.993	82.676	15.4038	45.1351	61.2198	80.4482	62.641	74.3402	86.727	87.4093	60.0583	79.7754	65.0546	52.871	66.1686	74.4599	66.8582	70.3907	78.1384
MOSPD2	ENSG00000130150	158747	motile sperm domain containing 2	X	14873421	14922327	protein coding	1	49.5357	39.829	40.8192	61.5143	35.6718	36.2928	26.9381	32.1899	31.8796	37.897	21.0026	34.6445	46.4974	54.8799	38.1664	60.5024	35.0608	23.0021	43.7481	37.919	31.3285	27.2575	23.3217	25.4388	18.4846	43.1727	26.5286	27.1513	20.8803	18.3304	58.1581	55.5306	35.4442	29.9158	19.1964	18.3015	37.6652	47.9399	37.1434	40.3711	47.6949
YDJC	ENSG00000161179	150223	YdjC chitooligosaccharide deacetylase homolog	22	21628089	21630064	protein coding	-1	46.5029	31.8632	29.8677	22.4576	32.6142	17.1383	31.9267	36.2136	33.8721	28.9214	40.005	21.7765	39.1001	35.9214	33.1445	34.2847	22.6864	24.0476	25.435	29.4926	28.2967	23.2193	17.2378	33.9184	27.7269	25.5111	27.5489	30.1681	53.2449	38.6976	25.508	40.1055	30.5214	26.9242	38.3929	22.3685	6.10787	6.11999	40.3271	31.0547	27.3992
JUND	ENSG00000130522	3727	JunD proto-oncogene, AP-1 transcription factor subunit	19	18279694	18281622	protein coding	-1	194.099	236.983	293.699	184.543	300.663	210.7	254.416	225.329	293.89	281.235	324.041	215.786	434.328	268.412	342.493	278.311	402.168	347.122	356.09	350.751	332.486	259.451	239.301	428.219	313.211	325.758	295.896	363.023	537.669	389.013	273.445	422.65	305.214	369.958	686.806	489.057	218.865	327.42	792.747	505.157	383.589
UVSSA	ENSG00000163945	57654	UV stimulated scaffold protein A	4	1345691	1395989	protein coding	1	252.733	145.376	139.382	148.415	125.361	165.334	155.642	189.116	200.244	188.487	200.025	196.979	174.365	168.631	182.797	177.474	148.493	198.654	146.505	143.25	236.48	153.449	197.727	156.872	179.711	220.77	176.517	243.356	177.483	145.625	180.596	160.422	273.708	197.444	202.629	217.585	191.38	190.74	260.004	137.676	188.75
TNFSF10	ENSG00000121858	8743	TNF superfamily member 10	3	172505508	172523475	protein coding	-1	91.9949	119.487	143.365	149.392	164.09	134.082	99.7708	94.5579	86.6727	81.7776	76.0095	98.9842	176.479	184.596	92.4028	108.904	107.245	102.464	122.088	127.45	60.6358	82.7819	76.049	138.853	75.9921	72.6086	106.114	122.684	78.3013	118.13	115.296	89.466	80.7341	103.708	78.9187	92.5243	65.1506	94.8599	82.7768	181.153	98.4341
ING1	ENSG00000153487	3621	inhibitor of growth family member 1	13	110712736	110723339	protein coding	1	25.2733	33.8547	31.8589	40.0331	36.691	29.2359	41.9037	40.2374	38.8533	31.9132	33.0041	34.6445	49.6677	40.9104	36.1576	37.3098	47.4352	29.2754	33.5742	42.1322	44.4663	30.2861	38.5315	55.1173	33.8884	26.4923	49.9961	25.1401	43.8487	41.7527	56.1175	46.2755	42.3362	27.9214	52.257	67.1055	33.5933	33.66	47.7558	48.6524	50.7392
SCFD2	ENSG00000184178	152579	sec1 family domain containing 2	4	52872982	53366066	protein coding	-1	37.4045	39.829	49.7795	38.0803	40.7678	48.3905	48.8877	53.3145	54.7931	44.878	58.0073	38.6038	39.1001	42.9061	44.1926	43.3601	43.3104	48.0952	38.6612	42.1322	55.5828	48.4577	48.6713	41.338	69.8306	48.0787	58.1588	57.3194	49.0688	47.8628	39.7924	49.3606	63.012	40.8849	58.6558	55.9213	70.2405	49.9799	54.1233	31.0547	54.7984
BTBD9	ENSG00000183826	114781	BTB domain containing 9	6	38168451	38640148	protein coding	-1	68.7434	76.6709	86.6163	90.8068	66.2477	81.6589	71.835	79.4688	95.6388	73.7993	97.0121	76.2178	70.8028	81.8209	85.3721	62.5192	90.7455	81.5528	66.1309	66.3582	93.9855	89.8486	71.993	64.6569	98.5844	92.2326	84.6874	89.4987	68.9051	68.23	66.3207	86.381	75.8113	74.7894	101.315	61.005	80.4203	54.0599	83.838	69.3555	73.0645
PRIM2	ENSG00000146143	5558	DNA primase subunit 2	6	57314805	57646850	protein coding	1	28.3061	11.9487	16.925	23.434	13.2495	10.0813	12.9702	11.0653	15.9398	18.9485	14.0018	14.8476	19.0217	14.9672	16.07	20.1675	16.4992	12.5466	15.261	8.42644	13.1378	15.143	21.2937	9.53954	16.4307	18.6428	13.2643	17.0952	11.4842	15.2754	13.2641	12.3401	14.7684	12.9635	11.7312	2.0335	19.3416	1.02	10.6124	6.21094	17.2513
QKI	ENSG00000112531	9444	QKI, KH domain containing RNA binding	6	163414000	163578592	protein coding	1	332.597	290.752	272.791	320.265	349.584	350.831	279.358	279.65	287.913	306.168	274.034	286.064	317.028	282.382	257.121	281.336	364.013	265.569	322.515	260.166	297.116	250.365	334.615	268.167	358.395	276.698	354.054	302.686	263.092	236.259	347.928	321.872	312.106	298.161	241.022	372.131	424.497	439.619	292.902	328.145	403.884
RANBP2	ENSG00000153201	5903	RAN binding protein 2	2	108719482	108785810	protein coding	1	315.411	252.914	304.65	318.312	253.78	276.229	276.365	251.484	256.033	273.257	250.031	294.973	266.303	298.347	274.195	294.445	253.675	227.93	237.054	234.887	211.215	307.908	277.832	182.311	254.676	274.735	255.082	245.367	211.935	288.195	267.323	235.491	250.079	279.214	177.034	282.657	323.717	336.6	156.002	275.352	290.228
MPZL1	ENSG00000197965	9019	myelin protein zero like 1	1	167721192	167791919	protein coding	1	18.1968	30.8675	35.8412	31.2453	42.8062	33.2684	25.9404	31.184	32.8758	24.9322	28.0035	44.5429	28.5325	36.9192	24.1051	36.3015	20.624	26.1387	35.609	38.9723	29.3073	27.2575	29.4056	34.9783	24.6461	22.5675	35.7115	43.2409	16.7043	29.5324	39.7924	29.822	15.753	23.9326	21.3294	19.3183	28.5034	31.62	30.776	44.5118	37.547
MRPS2	ENSG00000122140	51116	mitochondrial ribosomal protein S2	9	135499984	135504673	protein coding	1	19.2077	19.9145	16.925	13.6698	19.3647	8.06508	16.961	18.1068	17.9323	17.9512	17.0021	11.8781	16.9081	13.9694	19.0832	16.134	17.5304	14.6377	17.2958	21.0661	17.1802	23.2193	5.06993	44.5178	6.16152	11.7744	5.10165	12.0672	20.8803	26.4773	2.04064	21.5952	13.7839	15.9551	21.3294	4.067	2.03596	12.24	25.4698	22.7735	13.1922
TMEM143	ENSG00000161558	55260	transmembrane protein 143	19	48332356	48364059	protein coding	-1	8.08746	13.9402	16.925	14.6463	12.2303	11.0895	17.9587	14.0831	12.9511	11.9675	19.0024	13.8578	9.51083	17.9607	14.0613	14.1172	13.4056	20.911	21.3654	18.9595	16.1696	23.2193	3.04196	16.9592	5.1346	19.624	11.2236	16.0896	19.8363	9.16522	8.16255	12.3401	18.7067	22.9354	19.1964	18.3015	8.14383	14.28	9.55117	15.5274	16.2366
CISD2	ENSG00000145354	493856	CDGSH iron sulfur domain 2	4	102868974	102892807	protein coding	1	9.0984	11.9487	11.9471	9.76417	12.2303	13.1057	12.9702	9.05341	8.96614	7.97831	7.00088	10.8883	15.8514	9.97816	14.0613	13.1089	10.312	10.4555	13.2262	11.5864	8.08478	16.1526	15.2098	14.8393	5.1346	12.7556	6.12198	13.0728	6.2641	14.257	3.06095	12.3401	13.7839	4.98596	8.53175	17.2848	6.10787	2.04	7.42868	14.4922	8.11828
TMEM183A	ENSG00000163444	92703	transmembrane protein 183A	1	203007374	203024848	protein coding	1	23.2515	35.8461	37.8324	36.1274	39.7486	39.3172	40.906	37.2196	30.8834	42.8834	42.0053	29.6953	43.3271	32.9279	30.1313	34.2847	45.3728	32.412	36.6264	47.3987	39.4133	28.267	45.6294	38.1582	87.2882	50.0411	34.6912	35.1961	53.2449	41.7527	39.7924	30.8503	52.1818	38.8905	52.257	21.3518	33.5933	32.64	26.531	43.4766	47.6949
GPATCH11	ENSG00000152133	253635	G-patch domain containing 11	2	37084518	37099244	protein coding	1	7.07653	27.8803	25.8853	33.1982	29.5567	31.2522	27.9358	21.1246	21.9172	31.9132	19.0024	23.7562	31.7028	26.941	26.1138	33.2763	19.5928	14.6377	27.4698	22.1194	16.1696	39.3719	20.2797	14.8393	27.7269	23.5487	19.3863	20.1121	17.7483	27.4957	25.508	18.5102	21.6604	23.9326	12.7976	22.3685	26.4674	49.9799	13.7961	17.5977	23.34
SAP30L	ENSG00000164576	79685	SAP30 like	5	154445997	154461053	protein coding	1	27.2952	54.7649	65.7089	58.585	49.9406	60.4881	64.851	58.3442	53.7968	46.8726	68.0085	59.3905	48.6109	47.8951	49.2145	52.4354	46.404	64.824	46.8003	50.5587	51.5405	59.5626	50.6993	55.1173	66.7498	60.8343	56.1181	60.3362	51.1568	79.4319	45.9143	53.4739	46.2744	32.9074	47.9911	56.938	50.8989	63.2399	57.307	43.4766	59.8723
ZNF146	ENSG00000167635	7705	zinc finger protein 146	19	36214602	36238771	protein coding	1	50.5466	72.688	77.656	80.0662	73.382	85.6914	82.8098	63.3739	61.7667	68.8129	68.0085	66.3194	73.9731	91.799	69.3021	64.5359	64.9656	46.0041	75.2875	62.145	47.4981	89.8486	88.2168	85.8558	95.5036	73.5898	92.85	62.3474	49.0688	94.7073	72.4426	55.5306	58.0892	95.7305	52.257	61.005	74.3124	68.3399	30.776	63.1446	60.8871
ZDHHC3	ENSG00000163812	51304	zinc finger DHHC-type palmitoyltransferase 3	3	44915257	44976185	protein coding	-1	30.328	46.7991	39.8236	48.8209	52.9981	41.3335	49.8854	45.2671	49.8119	50.8617	46.0058	52.4616	48.6109	40.9104	45.197	39.3266	38.1544	54.3685	53.9221	47.3987	40.4239	48.4577	63.8811	74.1964	33.8884	41.2103	59.1791	42.2353	42.8047	48.8812	57.1378	51.4172	62.0274	44.8737	63.9882	63.0385	92.636	27.54	88.083	55.8985	46.6801
SLAMF6	ENSG00000162739	114836	SLAM family member 6	1	160485030	160523262	protein coding	-1	74.809	141.393	139.382	147.439	85.6124	70.5694	138.681	126.748	134.492	146.601	109.014	134.619	73.9731	96.7881	115.503	98.8206	113.432	132.785	131.244	107.437	111.166	126.192	70.979	102.815	67.7768	118.725	79.5857	99.5547	97.0936	115.074	62.2394	58.6157	97.4717	103.708	63.9882	43.7203	54.9708	61.1999	46.6946	105.586	57.8427
PITPNM2	ENSG00000090975	57605	phosphatidylinositol transfer protein membrane associated 2	12	122983480	123151090	protein coding	-1	61.6669	84.6367	100.555	79.0898	87.6508	61.4962	91.7891	94.5579	89.6614	84.7695	99.0124	94.035	78.2001	97.7859	110.482	89.7453	74.2464	113.965	99.7051	99.0107	129.356	121.144	56.7832	41.338	90.369	95.1762	102.033	88.4931	129.458	90.6339	48.9753	112.09	122.086	90.7445	158.904	88.4573	84.4922	57.1199	112.492	70.3907	74.0793
THAP4	ENSG00000176946	51078	THAP domain containing 4	2	241584405	241637158	protein coding	-1	43.4701	27.8803	27.8765	27.3397	28.5375	31.2522	33.9221	26.1543	24.9059	31.9132	26.0033	28.7054	29.5892	23.9476	31.1357	26.2177	42.2792	34.5031	35.609	38.9723	37.3921	34.3242	30.4196	27.5587	29.7807	33.3607	49.9961	28.1569	36.5406	37.6793	33.6705	32.907	44.3053	21.9382	49.0576	35.5863	39.7012	15.3	33.9597	27.9492	30.4435
PKN2	ENSG00000065243	5586	protein kinase N2	1	88684222	88836255	protein coding	1	113.224	104.551	118.475	145.486	111.092	103.838	109.748	101.599	113.571	125.658	126.016	109.872	125.754	120.736	108.473	108.904	94.8703	96.1905	104.792	83.2111	106.113	76.7247	95.3147	94.3354	90.369	109.894	85.7077	98.5491	99.1816	82.487	130.601	120.316	149.653	140.604	79.9852	117.943	139.463	138.72	125.226	120.078	139.026
COA4	ENSG00000181924	51287	cytochrome c oxidase assembly factor 4 homolog	11	73872667	73876901	protein coding	-1	16.1749	27.8803	20.9074	24.4104	23.4415	23.1871	24.9427	30.178	19.9248	19.9458	19.0024	25.7359	23.2487	25.9432	21.0919	23.1926	14.4368	26.1387	26.4524	28.4392	19.2013	37.3528	17.2378	29.6786	33.8884	23.5487	32.6505	21.1177	20.8803	35.6425	14.2845	20.5669	18.7067	30.913	29.8611	59.9883	49.8809	28.56	19.1023	24.8438	19.2809
SLC30A5	ENSG00000145740	64924	solute carrier family 30 member 5	5	69093991	69131069	protein coding	1	35.3826	42.8162	32.8544	50.7737	37.7102	51.4149	40.906	46.273	42.8382	43.8807	30.0038	39.5937	40.1568	44.9017	26.1138	37.3098	43.3104	37.6398	39.6785	32.6525	28.2967	38.3623	58.8112	39.2181	37.9961	35.3231	42.8538	35.1961	35.4966	38.6976	74.4832	32.907	41.3516	44.8737	23.4623	45.7538	42.7551	56.0999	23.3473	30.0196	36.5323
KBTBD6	ENSG00000165572	89890	kelch repeat and BTB domain containing 6	13	41127569	41132802	protein coding	-1	31.3389	8.96153	10.9515	13.6698	10.192	16.1302	9.97708	9.05341	9.96238	12.9647	12.0015	11.8781	11.6243	8.98034	14.0613	14.1172	10.312	8.36439	6.10439	13.693	10.106	8.07628	8.11189	23.3189	5.1346	8.83078	15.3049	9.05043	12.5282	10.1836	8.16255	8.22676	18.7067	19.9439	9.59822	9.15075	7.12585	26.52	10.6124	7.2461	5.07392
ZXDA	ENSG00000198205	7789	zinc finger X-linked duplicated A	X	57905430	57910458	protein coding	-1	13.1421	14.9359	16.925	14.6463	15.2879	5.04067	18.9565	10.0593	17.9323	13.962	22.0028	13.8578	15.8514	17.9607	18.0788	19.1591	15.468	6.27329	10.174	15.7996	15.159	21.2002	14.1958	22.2589	20.5384	14.718	3.06099	5.02801	19.8363	10.1836	19.386	19.5386	10.8302	16.9523	13.8641	9.15075	4.07191	9.17999	12.7349	17.5977	19.2809
STAT2	ENSG00000170581	6773	signal transducer and activator of transcription 2	12	56341597	56360203	protein coding	-1	486.259	445.089	405.205	421.812	526.924	491.97	389.106	447.641	355.657	419.858	475.059	434.541	480.825	493.919	378.651	407.383	466.102	516.501	454.777	451.868	400.197	363.433	315.35	454.718	307.049	378.742	402.01	506.824	438.487	432.802	448.94	441.16	548.401	585.352	495.908	466.688	320.663	410.039	446.782	515.508	522.614
STK17B	ENSG00000081320	9262	serine/threonine kinase 17b	2	196133583	196176503	protein coding	-1	548.937	448.077	550.561	531.171	564.634	514.149	552.73	406.398	527.01	528.563	421.053	446.419	563.252	578.733	597.605	500.153	444.447	424.493	488.351	450.815	457.801	451.262	544.511	395.361	523.729	452.332	637.706	479.673	509.48	491.867	645.861	412.366	376.103	505.577	440.452	460.588	507.971	470.219	463.762	516.543	563.206
CD2	ENSG00000116824	914	CD2 molecule	1	116754430	116769229	protein coding	1	70.7653	164.295	137.391	157.203	73.382	61.4962	110.746	83.4926	110.582	122.666	116.015	131.649	67.6326	85.8121	126.552	124.03	73.2152	104.555	108.862	101.117	74.7842	167.583	62.8671	100.695	78.046	87.3266	65.3011	73.409	79.3453	136.46	75.5035	58.6157	68.9194	46.8681	50.1241	28.469	41.7371	47.9399	42.4496	111.797	53.7836
GIMAP1	ENSG00000213203	170575	GTPase, IMAP family member 1	7	150716606	150724284	protein coding	1	70.7653	91.6068	87.6119	84.9483	75.4204	84.6833	87.7983	74.4392	84.6802	74.7966	83.0104	95.0248	83.4839	91.799	96.4203	96.8039	72.184	73.1884	82.4093	113.757	84.8902	88.8391	34.4755	84.7959	66.7498	64.7591	84.6874	52.2914	91.8735	128.313	117.337	82.2676	64.9811	78.7782	47.9911	81.34	57.0068	50.9999	63.6744	80.7423	58.8575
DGKH	ENSG00000102780	160851	diacylglycerol kinase eta	13	42040036	42256578	protein coding	1	61.6669	58.7478	71.6824	70.302	40.7678	51.4149	42.9014	48.2849	51.8044	46.8726	45.0056	56.421	41.2136	51.8864	57.2496	45.3768	34.0296	40.7764	42.7307	37.919	57.604	57.5435	54.7552	30.7385	33.8884	65.7403	33.6709	55.3082	48.0248	72.3034	34.6908	47.3039	62.0274	80.7726	34.127	29.4858	39.7012	70.3799	33.9597	27.9492	39.5766
ZNF302	ENSG00000089335	55900	zinc finger protein 302	19	34677639	34686397	protein coding	1	31.3389	46.7991	33.85	44.9152	33.6334	43.3498	38.9106	34.2018	29.8871	34.9051	49.0061	40.5835	23.2487	32.9279	26.1138	32.268	27.8424	28.2298	41.7133	34.7591	35.3709	41.3909	18.2517	34.9783	54.4268	47.0975	38.7725	48.2689	30.2765	35.6425	37.7518	23.6519	38.3979	38.8905	29.8611	62.0218	61.0787	46.9199	23.3473	14.4922	38.5618
ASPSCR1	ENSG00000169696	79058	ASPSCR1 tether for SLC2A4, UBX domain containing	17	81976807	82017406	protein coding	1	55.6013	48.7906	38.828	31.2453	35.6718	34.2766	31.9267	49.2908	39.8495	39.8915	52.0065	35.6343	54.9514	34.9235	41.1795	35.2931	44.3416	50.1863	39.6785	40.0256	44.4663	45.4291	24.3357	48.7576	41.0768	49.0599	41.8335	35.1961	43.8487	38.6976	34.6908	43.1905	53.1664	51.854	59.7223	29.4858	74.3124	29.58	52.0008	33.125	41.6062
APOBEC3F	ENSG00000128394	200316	apolipoprotein B mRNA editing enzyme catalytic subunit 3F	22	39040604	39055972	protein coding	1	42.4592	51.7777	46.7927	48.8209	55.0365	34.2766	67.8441	70.4154	47.8194	55.8481	40.005	47.5124	56.0082	63.8602	42.1839	46.3852	39.1856	60.6418	51.8873	66.3582	50.5299	52.4958	44.6154	94.3354	28.7538	62.7967	43.8742	44.2465	61.597	60.0831	44.894	59.644	48.2436	80.7726	63.9882	36.603	54.9708	61.1999	70.0419	51.7579	44.6505
MRPS25	ENSG00000131368	64432	mitochondrial ribosomal protein S25	3	15009611	15065339	protein coding	-1	62.6778	81.6495	74.6692	80.0662	77.4588	79.6426	78.8189	99.5875	94.6426	72.802	87.0109	93.0452	69.7461	81.8209	83.3634	77.6448	59.8096	102.464	73.2527	57.9318	82.869	64.6103	70.979	47.6977	84.2075	71.6274	67.3418	73.409	67.8611	71.2851	46.9346	58.6157	76.7959	88.7501	82.1181	91.5075	95.69	100.98	113.553	66.2501	94.375
TFRC	ENSG00000072274	7037	transferrin receptor	3	196012511	196082153	protein coding	-1	134.454	95.5897	106.528	82.9955	91.7276	116.944	101.766	75.4451	90.6576	74.7966	97.0121	93.0452	91.938	93.7947	99.4334	89.7453	103.12	80.5073	67.1483	57.9318	69.7312	56.534	179.476	82.676	115.015	85.3642	88.7687	112.628	70.9931	80.4503	117.337	64.7857	118.147	120.66	71.4534	67.1055	95.69	89.7599	95.5117	85.9181	130.907
MAD2L1BP	ENSG00000124688	9587	MAD2L1 binding protein	6	43629540	43640941	protein coding	1	9.0984	11.9487	12.9427	18.5519	12.2303	24.1952	9.97708	8.04748	9.96238	13.962	13.0016	12.8679	14.7946	12.9716	13.0569	15.1256	13.4056	14.6377	18.3132	14.7463	10.106	10.0954	2.02797	19.0791	6.16152	12.7556	12.244	13.0728	11.4842	18.3304	5.10159	16.4535	8.86106	6.98035	12.7976	3.05025	1.01798	25.5	6.36744	20.7031	12.1774
UVRAG	ENSG00000198382	7405	UV radiation resistance associated	11	75815210	76144232	protein coding	1	157.706	88.6196	86.6163	94.7125	104.977	117.952	92.7868	90.5341	94.6426	92.7478	96.012	98.9842	101.449	101.777	108.473	93.7788	79.4023	82.5984	105.809	76.8913	76.8054	61.5817	102.413	57.2372	99.6113	76.5334	117.338	106.594	92.9175	85.5421	132.641	73.0125	87.6261	74.7894	104.514	140.312	94.672	127.5	114.614	92.129	129.892
FCRL6	ENSG00000181036	343413	Fc receptor like 6	1	159800511	159816257	protein coding	1	143.552	104.551	130.422	127.911	41.787	35.2847	87.7983	86.5104	90.6576	137.626	102.013	88.096	27.4757	58.8711	46.2014	37.3098	100.026	170.424	80.3745	125.343	49.5193	102.973	63.8811	83.736	20.5384	78.4958	84.6874	101.566	88.7414	70.2667	37.7518	37.0204	28.5523	57.8372	60.7887	23.3853	59.0427	59.1599	55.1845	53.8282	40.5914
STX5	ENSG00000162236	6811	syntaxin 5	11	62806860	62832051	protein coding	-1	51.5576	58.7478	56.7486	43.9388	65.2285	57.4637	59.8625	70.4154	66.7479	67.8156	73.0091	54.4413	95.1083	68.8493	58.2539	54.4522	80.4335	62.7329	63.0787	66.3582	60.6358	56.534	76.049	86.9158	83.1806	56.9095	48.9758	78.437	70.9931	50.9179	37.7518	86.381	68.9194	86.7558	84.2511	59.9883	55.9888	88.7399	76.4093	71.4258	71.0349
PPP5C	ENSG00000011485	5536	protein phosphatase 5 catalytic subunit	19	46347087	46392981	protein coding	1	26.2843	60.7393	64.7133	57.6086	51.979	50.4067	53.8762	57.3383	60.7705	64.8237	53.0066	56.421	51.7812	39.9126	58.2539	47.3936	61.872	76.3251	59.0091	51.612	65.6888	49.4672	41.5734	69.9566	18.4846	63.7779	24.4879	43.2409	66.8171	53.973	23.4673	51.4172	23.6295	66.8119	55.4564	39.6533	27.4854	73.4399	36.0822	47.6172	48.7097
DNTTIP2	ENSG00000067334	30836	deoxynucleotidyltransferase terminal interacting protein 2	1	93866284	93879918	protein coding	-1	73.7981	60.7393	46.7927	60.5379	58.0941	57.4637	53.8762	44.2611	42.8382	48.8671	57.0071	45.5327	60.2352	47.8951	40.1751	48.402	44.3416	36.5942	51.8873	43.1855	53.5617	57.5435	82.1329	26.4987	73.9383	57.8907	90.8093	63.353	55.3329	46.8445	74.4832	57.5873	55.1355	55.8428	38.3929	41.6868	68.2046	60.1799	49.8783	64.1797	71.0349
TICAM1	ENSG00000127666	148022	TIR domain containing adaptor molecule 1	19	4815932	4831712	protein coding	-1	25.2733	40.8248	32.8544	31.2453	43.8254	28.2278	37.9129	57.3383	28.8909	21.9403	33.0041	29.6953	51.7812	46.8973	33.1445	45.3768	28.8736	54.3685	48.8351	54.7719	40.4239	42.4005	28.3916	44.5178	12.323	28.4547	23.4676	25.1401	43.8487	44.8078	21.4267	61.7007	25.5986	55.8428	43.7252	38.6365	35.6292	35.6999	46.6946	44.5118	28.414
CGAS	ENSG00000164430	115004	cyclic GMP-AMP synthase	6	73413515	73452297	protein coding	-1	15.164	30.8675	30.8633	31.2453	35.6718	39.3172	21.9496	28.1662	27.8947	29.9186	33.0041	31.6749	30.646	31.9301	23.1007	25.2093	35.0608	37.6398	27.4698	41.0789	24.2543	29.2765	36.5035	32.8584	15.4038	30.4171	29.5896	28.1569	34.4526	33.6058	33.6705	29.822	43.3207	46.8681	18.13	27.4523	14.2517	38.7599	32.8985	34.1602	32.4731
FMNL3	ENSG00000161791	91010	formin like 3	12	49636499	49708165	protein coding	-1	110.192	175.248	172.237	169.897	153.898	172.391	247.432	221.306	158.402	196.466	190.024	211.826	140.549	170.626	188.823	196.633	155.711	236.294	178.045	194.862	181.908	214.021	151.084	149.453	157.119	202.127	180.598	187.042	228.64	233.204	159.17	154.252	195.928	189.467	187.699	201.317	155.751	250.92	117.798	130.43	167.439
SMPD1	ENSG00000166311	6609	sphingomyelin phosphodiesterase 1	11	6390440	6394998	protein coding	1	10.1093	39.829	41.8147	41.0095	46.883	37.301	44.8969	42.2493	35.8646	34.9051	48.006	42.5632	44.3839	48.893	59.2583	44.3685	41.248	49.1408	43.7481	55.8252	45.4769	72.6865	31.4336	45.5778	9.24229	37.2855	31.6302	32.1793	64.729	62.1199	29.5892	50.3889	28.5523	39.8877	63.9882	51.8543	18.3236	26.52	26.531	42.4414	35.5175
ING3	ENSG00000071243	54556	inhibitor of growth family member 3	7	120950763	120977216	protein coding	1	31.3389	22.9017	23.8941	25.3868	36.691	26.2115	24.9427	13.0771	26.8984	21.9403	23.0029	22.7664	21.1352	22.9498	24.1051	20.1675	27.8424	16.7288	19.3306	12.6397	17.1802	15.143	26.3636	23.3189	32.8615	16.6804	23.4676	19.1065	20.8803	27.4957	26.5283	16.4535	12.7993	12.9635	18.13	21.3518	28.5034	26.52	21.2248	24.8438	26.3844
BTN3A2	ENSG00000186470	11118	butyrophilin subfamily 3 member A2	6	26365159	26378320	protein coding	1	398.308	357.466	339.496	345.652	299.643	374.018	202.535	223.317	261.014	293.203	363.045	346.445	288.495	319.301	312.362	327.722	336.171	375.352	290.976	303.352	323.391	357.376	406.608	327.524	211.546	224.694	373.441	277.546	202.539	208.763	242.836	246.803	414.501	423.807	262.351	254.188	312.519	390.659	172.982	158.379	256.741
FOXO1	ENSG00000150907	2308	forkhead box O1	13	40555667	40666641	protein coding	-1	86.9402	83.641	109.515	103.5	100.9	80.6508	109.748	78.4629	105.601	95.7397	118.015	107.893	84.5407	92.7968	147.644	101.846	81.4647	77.3706	93.6007	77.9446	134.409	125.182	125.734	61.477	84.2075	104.988	112.236	86.4818	120.062	144.607	119.377	124.43	119.132	140.604	122.644	128.111	68.2046	93.8399	84.8993	102.481	93.3602
PPP1R2	ENSG00000184203	5504	protein phosphatase 1 regulatory inhibitor subunit 2	3	195514428	195543386	protein coding	-1	76.8309	71.6923	77.656	75.1841	74.4012	75.6101	78.8189	65.3857	71.7291	57.8427	66.0083	82.1569	76.0866	67.8515	86.3765	59.4941	64.9656	44.9586	72.2353	70.5715	85.9008	96.9154	99.3706	59.3571	157.119	85.3642	106.114	80.4482	87.6974	95.7257	105.093	77.1259	87.6261	75.7866	76.7858	101.675	83.4742	65.2799	59.4295	61.0743	79.1532
ITGB7	ENSG00000139626	3695	integrin subunit beta 7	12	53191323	53207282	protein coding	-1	300.247	259.884	213.056	203.095	158.994	199.611	259.404	263.555	244.078	260.292	273.034	265.278	178.592	199.563	252.099	215.792	206.24	269.752	209.584	242.26	233.448	245.317	312.308	414.44	211.546	257.074	203.046	251.401	240.124	240.333	152.027	176.875	333.767	373.947	345.536	336.544	220.901	237.66	247.269	211.172	148.159
PSMC1	ENSG00000100764	5700	proteasome 26S subunit, ATPase 1	14	90256527	90275429	protein coding	1	12.1312	24.8931	20.9074	23.434	24.4607	19.1546	23.945	25.1484	25.9022	23.9349	23.0029	25.7359	29.5892	22.9498	20.0876	25.2093	24.7488	17.7743	23.4002	30.5459	26.2755	23.2193	37.5175	19.0791	32.8615	17.6616	31.6302	21.1177	24.0124	27.4957	35.7111	20.5669	37.4134	26.9242	22.3959	13.2178	16.2877	14.28	25.4698	26.9141	30.4435
ZNF836	ENSG00000196267	162962	zinc finger protein 836	19	52153864	52171643	protein coding	-1	28.3061	20.9102	18.9162	25.3868	20.3839	22.179	19.9542	18.1068	19.9248	14.9593	18.0023	16.8273	6.34055	19.9563	18.0788	24.201	9.28079	15.6832	15.261	13.693	12.1272	29.2765	11.1538	25.4388	29.7807	17.6616	23.4676	17.0952	6.2641	17.3121	12.2438	14.3968	13.7839	6.98035	17.0635	17.2848	25.4495	19.38	7.42868	9.31642	13.1922
CSGALNACT2	ENSG00000169826	55454	chondroitin sulfate N-acetylgalactosaminyltransferase 2	10	43138445	43185302	protein coding	1	201.176	109.53	149.338	144.51	149.822	168.358	138.681	115.682	161.39	163.555	120.015	142.537	169.081	129.716	140.613	151.256	143.337	159.969	140.401	133.77	154.621	120.135	207.867	143.093	179.711	156.01	210.188	170.952	119.018	109.983	209.165	172.762	163.437	133.624	119.445	169.797	223.955	214.2	136.9	149.063	147.144
SLFN12	ENSG00000172123	55106	schlafen family member 12	17	35409465	35433475	protein coding	-1	37.4045	22.9017	22.8986	25.3868	24.4607	33.2684	22.9473	33.1958	18.9285	17.9512	22.0028	28.7054	23.2487	17.9607	19.0832	23.1926	16.4992	21.9565	23.4002	27.3859	19.2013	18.1716	12.1678	27.5587	11.2961	23.5487	23.4676	27.1513	18.7923	17.3121	21.4267	27.7653	22.6449	16.9523	11.7312	33.5528	15.2697	20.4	20.1636	34.1602	24.3548
ZNF586	ENSG00000083828	54807	zinc finger protein 586	19	57769655	57819939	protein coding	1	78.8528	45.8034	28.8721	46.868	33.6334	54.4393	41.9037	33.1958	63.7592	38.8942	38.0048	53.4515	36.9866	51.8864	49.2145	50.4187	44.3416	48.0952	39.6785	36.8657	31.3285	32.3051	66.9231	58.2972	84.2075	49.0599	41.8335	29.1625	33.4085	43.7894	59.1785	55.5306	39.3825	37.8933	46.9246	47.7873	66.1686	56.0999	37.1434	38.3008	60.8871
LAS1L	ENSG00000001497	81887	LAS1 like ribosome biogenesis factor	X	65438549	65534810	protein coding	-1	78.8528	50.782	52.7662	54.6794	50.9598	69.5613	61.8579	59.3501	71.7291	53.8536	73.0091	53.4515	66.5758	63.8602	64.2802	56.4689	52.5912	57.5052	54.9395	60.0384	70.7418	59.5626	69.965	64.6569	53.3999	60.8343	73.4637	66.3698	57.4209	56.0097	61.2191	57.5873	64.9811	65.8147	78.9187	72.1893	55.9888	98.9399	90.2055	46.5821	57.8427
SLA	ENSG00000155926	6503	Src like adaptor	8	133036728	133102912	protein coding	-1	251.722	191.179	195.135	217.741	185.494	212.716	404.072	410.421	225.15	211.425	213.027	227.664	224.033	225.506	202.884	200.666	313.485	260.342	224.845	260.166	208.183	197.869	136.888	215.17	158.146	268.848	181.619	162.908	138.854	214.874	131.621	165.564	191.005	170.52	117.312	164.714	141.499	214.2	152.819	158.379	195.853
RASGRP3	ENSG00000152689	25780	RAS guanyl releasing protein 3	2	33436324	33564750	protein coding	1	10.1093	16.9273	18.9162	26.3633	23.4415	7.05694	13.9679	12.0712	15.9398	9.97288	12.0015	10.8883	17.9649	14.9672	26.1138	21.1759	3.0936	7.31884	20.348	11.5864	12.1272	9.08582	25.3497	20.139	8.21536	12.7556	10.2033	6.03362	16.7043	10.1836	11.2235	6.17007	21.6604	6.98035	27.7282	19.3183	38.6832	12.24	18.0411	10.3516	13.1922
YME1L1	ENSG00000136758	10730	YME1 like 1 ATPase	10	27110111	27155266	protein coding	-1	240.602	167.282	168.255	168.92	158.994	158.277	174.599	135.801	153.421	163.555	139.017	164.314	168.025	137.699	164.718	161.34	183.553	152.65	158.714	165.369	148.558	134.268	187.587	128.254	237.219	156.01	202.025	167.936	165.999	190.433	184.678	176.875	167.376	188.469	139.707	143.362	244.315	210.12	195.268	179.082	185.706
CCT3	ENSG00000163468	7203	chaperonin containing TCP1 subunit 3	1	156308968	156367873	protein coding	-1	65.7106	103.555	95.5766	95.6889	98.8619	122.992	108.75	104.617	94.6426	93.7451	104.013	107.893	102.506	93.7947	99.4334	112.938	86.6207	86.7806	106.827	111.65	81.8584	107.011	110.524	129.314	86.2613	103.026	103.053	70.3922	134.678	127.295	110.194	99.7495	99.4408	106.7	93.8493	112.859	96.7079	80.5799	85.9605	86.9532	96.4046
FAM89B	ENSG00000176973	23625	family with sequence similarity 89 member B	11	65572349	65574198	protein coding	1	28.3061	34.8504	32.8544	31.2453	31.595	18.1464	35.9175	44.2611	32.8758	37.897	31.0039	29.6953	39.1001	32.9279	37.162	40.335	31.9672	41.822	42.7307	55.8252	35.3709	44.4196	8.11189	40.2781	8.21536	27.4735	12.244	23.1289	41.7607	40.7343	13.2641	38.0488	18.7067	22.9354	46.9246	26.4355	6.10787	8.15999	24.4085	49.6875	25.3696
PHC1	ENSG00000111752	1911	polyhomeotic homolog 1	12	8913896	8941467	protein coding	1	18.1968	32.859	28.8721	33.1982	37.7102	24.1952	29.9312	23.1365	25.9022	35.9024	35.0044	32.6648	20.0784	23.9476	41.1795	33.2763	15.468	36.5942	34.5916	35.8124	37.3921	51.4863	18.2517	45.5778	46.2114	27.4735	31.6302	30.1681	37.5846	23.4222	22.447	24.6803	9.84562	26.9242	26.6617	30.5025	16.2877	26.52	31.8372	31.0547	24.3548
CPEB4	ENSG00000113742	80315	cytoplasmic polyadenylation element binding protein 4	5	173888349	173961980	protein coding	1	174.891	107.538	115.488	102.524	110.073	129.041	106.755	119.706	101.616	115.685	102.013	108.883	136.322	127.72	92.4028	111.93	144.368	104.555	108.862	106.384	111.166	79.7533	184.545	102.815	181.765	107.932	108.155	141.79	97.0936	93.689	120.398	127.515	169.345	139.607	102.381	120.993	185.272	183.6	185.717	131.465	138.011
PAM	ENSG00000145730	5066	peptidylglycine alpha-amidating monooxygenase	5	102753981	103029730	protein coding	1	28.3061	29.8718	50.7751	50.7737	54.0173	43.3498	38.9106	36.2136	34.8683	45.8753	40.005	47.5124	20.0784	39.9126	41.1795	40.335	40.2168	41.822	42.7307	52.6653	42.4451	28.267	36.5035	21.199	27.7269	32.3795	28.5692	44.2465	25.0564	25.459	38.7721	32.907	25.5986	34.9017	18.13	34.5695	15.2697	19.38	46.6946	36.2305	36.5323
NDUFS6	ENSG00000145494	4726	NADH:ubiquinone oxidoreductase subunit S6	5	1801407	1816048	protein coding	1	15.164	17.9231	13.9382	17.5755	15.2879	12.0976	13.9679	11.0653	9.96238	9.97288	11.0014	13.8578	19.0217	14.9672	10.0438	11.0921	10.312	17.7743	11.1914	22.1194	14.1484	18.1716	22.3077	21.199	9.24229	14.718	5.10165	16.0896	12.5282	38.6976	8.16255	10.2834	11.8147	10.9691	8.53175	19.3183	24.4315	23.46	8.48993	18.6328	12.1774
DPF2	ENSG00000133884	5977	double PHD fingers 2	11	65333843	65354262	protein coding	1	104.126	75.6752	78.6516	82.019	88.67	74.6019	85.8029	97.5757	78.7028	83.7722	80.01	76.2178	72.9163	80.8231	78.3415	91.762	64.9656	108.737	83.4267	95.8508	86.9114	101.963	55.7692	73.1365	83.1806	66.7215	67.3418	76.4258	80.3893	99.7991	80.6051	91.5227	67.9348	94.7333	90.6499	82.3568	62.0967	67.3199	98.6954	84.8829	69.0054
KLHDC4	ENSG00000104731	54758	kelch domain containing 4	16	87696485	87765992	protein coding	-1	310.356	165.291	118.475	118.146	131.476	134.082	145.665	153.908	157.406	158.569	204.026	190.05	122.584	149.672	157.687	128.063	144.368	200.745	106.827	145.356	188.982	111.049	178.462	139.913	157.119	171.71	167.334	202.126	233.86	183.304	132.641	122.373	192.974	194.453	143.973	179.965	158.805	106.08	144.329	93.1642	147.144
KDM7A	ENSG00000006459	80853	lysine demethylase 7A	7	140084746	140176983	protein coding	-1	350.794	204.124	220.025	227.505	267.029	224.814	201.537	172.015	213.195	215.414	200.025	209.847	229.317	212.535	232.011	202.683	224.801	159.969	178.045	141.143	188.982	181.716	206.853	189.731	254.676	233.525	204.066	204.137	183.747	176.176	219.368	218.009	205.774	220.38	193.031	277.573	281.98	286.62	194.207	211.172	246.593
ARCN1	ENSG00000095139	372	archain 1	11	118572390	118603033	protein coding	1	119.29	150.355	149.338	143.533	157.975	152.228	173.601	137.813	127.518	142.612	145.018	133.629	147.946	132.709	136.595	154.281	131.994	125.466	136.331	159.049	143.505	189.793	148.042	163.232	153.011	140.311	161.212	101.566	145.118	146.644	143.865	119.288	116.178	134.621	124.777	107.776	110.96	171.36	162.37	141.817	124.819
PAN3	ENSG00000152520	255967	poly(A) specific ribonuclease subunit PAN3	13	28138506	28295335	protein coding	1	208.252	211.094	202.105	212.859	199.762	217.757	199.542	199.175	237.105	217.409	217.027	213.806	190.217	233.489	225.985	211.759	210.365	195.518	202.462	164.316	229.406	188.783	251.469	143.093	229.003	271.792	207.127	214.193	152.426	186.36	199.982	176.875	201.835	193.455	193.031	199.283	240.243	257.04	182.533	232.91	216.149
MAP3K12	ENSG00000139625	7786	mitogen-activated protein kinase kinase kinase 12	12	53479669	53500063	protein coding	-1	25.2733	50.782	44.8015	52.7265	43.8254	38.3091	43.8991	52.3086	43.8345	49.8644	46.0058	42.5632	44.3839	54.8799	43.1883	40.335	37.1232	57.5052	50.8699	60.0384	52.5511	74.7056	32.4476	43.4579	47.2383	45.1351	43.8742	38.2129	46.9808	44.8078	46.9346	34.9637	50.2127	54.8456	50.1241	68.1223	38.6832	21.42	32.8985	37.2657	37.547
SRSF5	ENSG00000100650	6430	serine and arginine rich splicing factor 5	14	69726900	69772005	protein coding	1	502.434	439.115	457.971	414.001	442.331	573.629	501.847	468.766	418.42	407.891	473.059	457.307	463.917	500.903	457.996	461.835	390.825	432.857	429.342	475.041	562.903	483.567	757.448	553.293	946.821	522.978	734.637	458.555	546.021	550.932	698.918	427.791	465.698	501.588	490.576	684.273	715.639	672.179	530.62	488.594	539.865
IQCN	ENSG00000130518	80726	IQ motif containing N	19	18257098	18274500	protein coding	-1	46.5029	35.8461	44.8015	40.0331	38.7294	21.1708	16.961	22.1306	43.8345	43.8807	33.0041	22.7664	45.4406	44.9017	34.1489	37.3098	43.3104	44.9586	40.6959	43.1855	37.3921	22.2098	12.1678	25.4388	17.4576	55.9283	16.3253	24.1345	45.9367	21.3855	23.4673	44.2188	37.4134	27.9214	61.8552	31.5193	19.3416	8.15999	56.2458	39.336	51.754
RAB3GAP2	ENSG00000118873	25782	RAB3 GTPase activating non-catalytic protein subunit 2	1	220148293	220272529	protein coding	-1	168.826	112.517	110.51	126.934	118.227	121.984	111.743	84.4985	116.56	114.688	103.013	116.801	98.2786	95.7903	115.503	117.98	119.619	106.646	93.6007	102.171	114.197	87.8296	152.098	91.1556	121.177	115.781	143.866	140.784	108.578	98.7808	126.519	74.0408	79.7496	120.66	108.78	109.809	161.859	85.6799	88.083	93.1642	107.567
RNPS1	ENSG00000205937	10921	RNA binding protein with serine rich domain 1	16	2253116	2268397	protein coding	-1	83.9074	118.491	112.502	96.6653	116.188	99.8053	124.713	117.694	126.522	105.713	125.016	95.0248	127.868	118.74	112.49	123.022	110.338	118.147	111.914	136.93	107.123	139.316	100.385	114.474	148.903	98.1198	111.216	117.656	147.206	109.983	120.398	95.6361	96.4871	109.691	153.572	91.5075	145.571	123.42	167.676	148.027	116.7
ZXDC	ENSG00000070476	79364	ZXD family zinc finger C	3	126437601	126475891	protein coding	-1	151.64	100.568	101.55	124.005	99.8811	81.6589	103.762	112.665	123.533	112.694	119.015	105.913	118.357	114.749	125.547	116.971	116.526	133.83	135.314	124.29	148.558	116.097	106.469	85.8558	81.1267	107.932	66.3214	122.684	125.282	146.644	94.8896	80.2109	85.6569	92.7389	150.372	110.826	63.1147	84.6599	125.226	81.7774	138.011
MTF1	ENSG00000188786	4520	metal regulatory transcription factor 1	1	37809574	37859592	protein coding	-1	137.487	90.6111	95.5766	104.477	101.92	103.838	93.7845	120.712	104.605	109.702	93.0116	101.954	120.47	93.7947	89.3896	124.03	78.3711	95.1449	95.6355	92.6909	110.155	112.058	117.622	121.894	100.638	110.875	101.013	121.678	78.3013	80.4503	71.4223	124.43	103.379	85.7586	74.6528	129.127	97.7259	175.44	70.0419	114.902	103.508
IER5	ENSG00000162783	51278	immediate early response 5	1	181088700	181092900	protein coding	1	75.82	91.6068	74.6692	72.2549	104.977	146.179	102.764	99.5875	88.6651	100.726	89.0111	76.2178	110.96	80.8231	77.3371	78.6532	100.026	138.012	74.2701	99.0107	51.5405	59.5626	188.601	118.714	111.934	98.1198	183.659	119.667	138.854	100.817	141.824	149.11	93.5334	83.7642	142.907	118.96	136.409	186.66	133.716	110.762	178.602
SSH2	ENSG00000141298	85464	slingshot protein phosphatase 2	17	29625938	29930276	protein coding	-1	569.155	515.786	524.676	536.053	539.154	537.336	592.639	587.466	567.855	562.471	533.067	562.23	635.112	592.702	498.172	535.447	638.312	656.605	536.169	535.079	620.507	515.873	525.245	483.337	551.456	538.678	537.714	582.244	495.908	432.802	534.647	513.144	380.041	395.885	485.243	483.973	456.054	403.919	601.723	579.688	639.314
ZNF594	ENSG00000180626	84622	zinc finger protein 594	17	5179535	5191868	protein coding	-1	67.7325	25.8889	17.9206	38.0803	22.4223	27.2196	24.9427	34.2018	25.9022	28.9214	19.0024	29.6953	21.1352	38.9148	23.1007	37.3098	25.78	27.1843	24.4176	18.9595	34.3603	33.3147	14.1958	21.199	22.5923	27.4735	27.5489	24.1345	17.7483	27.4957	33.6705	20.5669	15.753	16.9523	13.8641	26.4355	34.6113	20.4	10.6124	10.3516	17.2513
LAMTOR4	ENSG00000188186	389541	late endosomal/lysosomal adaptor, MAPK and MTOR activator 4	7	100148912	100155944	protein coding	1	89.973	72.688	64.7133	58.585	66.2477	72.5857	56.8694	60.3561	57.7818	48.8671	74.0093	63.3499	79.2569	65.8558	60.2627	62.5192	56.716	77.3706	56.9743	66.3582	74.7842	76.7247	89.2308	84.7959	77.019	55.9283	111.216	71.3978	80.3893	107.946	98.9709	70.9558	60.0583	63.8203	74.6528	30.5025	96.7079	91.7999	98.6954	56.9336	67.9906
MEN1	ENSG00000133895	4221	menin 1	11	64803510	64811294	protein coding	-1	51.5576	63.7265	59.7354	49.7973	58.0941	59.4799	64.851	76.451	60.7705	64.8237	70.0088	72.2585	63.4055	61.8646	74.324	61.5108	50.5288	82.5984	63.0787	88.4777	67.71	94.8963	46.6434	86.9158	99.6113	73.5898	52.0368	47.2633	69.9491	78.4136	52.0362	52.4456	62.0274	84.7614	74.6528	53.8878	23.4135	55.0799	53.062	74.5313	49.7245
RAB9A	ENSG00000123595	9367	RAB9A, member RAS oncogene family	X	13689128	13710504	protein coding	1	18.1968	15.9316	16.925	15.6227	14.2687	14.1139	16.961	17.1009	13.9473	16.9539	13.0016	15.8375	21.1352	21.9519	12.0525	17.1424	13.4056	20.911	14.2436	20.0128	9.09538	8.07628	24.3357	33.9184	7.18844	20.6052	24.4879	25.1401	22.9684	19.3488	23.4673	9.2551	17.7221	14.9579	15.997	22.3685	23.4135	45.8999	9.55117	18.6328	17.2513
ATP10D	ENSG00000145246	57205	ATPase phospholipid transporting 10D (putative)	4	47485275	47593486	protein coding	1	52.5685	61.735	71.6824	77.137	79.4972	82.667	57.8671	65.3857	57.7818	68.8129	61.0076	60.3804	62.3488	72.8405	66.289	67.5611	60.8408	65.8696	68.1657	53.7186	45.4769	51.4863	69.965	65.7168	78.046	48.0787	56.1181	57.3194	46.9808	53.973	74.4832	46.2755	59.0737	63.8203	58.6558	63.0385	71.2585	104.04	42.4496	52.793	72.0497
TRAK1	ENSG00000182606	22906	trafficking kinesin protein 1	3	42013802	42225890	protein coding	1	172.87	168.278	169.25	155.25	184.474	193.562	154.645	196.157	187.293	163.555	152.019	172.233	205.011	198.565	158.692	196.633	170.148	203.882	174.993	170.635	193.024	168.592	213.951	183.371	196.142	153.067	172.436	201.121	171.219	127.295	191.82	173.79	143.746	152.57	225.025	232.836	183.236	208.08	217.554	184.258	201.942
CNN2	ENSG00000064666	1265	calponin 2	19	1026586	1039068	protein coding	1	255.766	435.132	329.54	301.713	393.409	261.107	383.12	377.225	330.751	336.086	284.036	292.993	278.984	239.476	302.318	326.713	352.67	356.532	266.558	329.685	338.55	462.367	196.713	334.944	289.592	310.059	262.225	263.468	452.059	448.078	275.486	387.686	436.161	479.65	442.585	353.829	219.883	189.72	372.495	378.868	273.992
ZNF227	ENSG00000131115	7770	zinc finger protein 227	19	44207547	44237268	protein coding	1	66.7216	34.8504	32.8544	39.0567	27.5183	32.2603	27.9358	32.1899	31.8796	33.9078	39.0049	38.6038	32.7595	28.9367	30.1313	30.2512	31.9672	32.412	30.522	22.1194	31.3285	40.3814	36.5035	20.139	39.023	45.1351	43.8742	37.2073	16.7043	43.7894	30.6095	27.7653	40.3671	43.8765	24.5288	56.938	31.5573	32.64	22.2861	30.0196	30.4435
NCLN	ENSG00000125912	56926	nicalin	19	3185563	3209575	protein coding	1	166.804	123.47	106.528	102.524	107.015	117.952	120.723	137.813	138.477	139.62	139.017	130.659	126.811	95.7903	144.63	140.164	130.962	135.921	155.662	122.183	136.431	112.058	100.385	131.434	107.827	140.311	116.318	115.644	167.043	135.442	94.8896	111.061	145.715	157.556	161.037	146.412	168.984	120.36	154.941	109.727	132.937
CSNK2A2	ENSG00000070770	1459	casein kinase 2 alpha 2	16	58157907	58198106	protein coding	-1	26.2843	37.8376	41.8147	39.0567	38.7294	40.3254	47.89	40.2374	38.8533	36.8997	40.005	40.5835	50.7244	43.9039	40.1751	45.3768	34.0296	42.8675	46.8003	37.919	50.5299	46.4386	25.3497	27.5587	39.023	39.2479	47.9555	46.2577	32.3645	53.973	35.7111	49.3606	45.2899	50.8568	34.127	43.7203	20.3596	52.0199	25.4698	42.4414	39.5766
NPC1	ENSG00000141458	4864	NPC intracellular cholesterol transporter 1	18	23506184	23586506	protein coding	-1	146.585	127.453	155.312	158.18	124.342	86.6996	151.652	142.843	138.477	151.588	156.02	145.507	89.8245	116.744	121.53	103.863	162.929	162.06	147.523	159.049	136.431	131.24	69.965	114.474	96.5305	173.672	71.4231	143.801	103.358	96.744	70.402	86.381	93.5334	129.635	91.7163	76.2563	64.1326	59.1599	88.083	100.41	107.567
SHARPIN	ENSG00000179526	81858	SHANK associated RH domain interactor	8	144098633	144108124	protein coding	-1	22.2405	56.7564	44.8015	39.0567	40.7678	49.3986	44.8969	54.3205	41.842	47.8698	59.0074	49.4921	60.2352	42.9061	42.1839	45.3768	53.6224	72.1429	50.8699	67.4116	59.6252	82.7819	22.3077	72.0765	23.6192	57.8907	29.5896	45.2521	52.2008	67.2116	35.7111	75.0692	59.0737	59.8316	81.0517	37.6198	28.5034	21.42	32.8985	52.793	45.6653
VPS37A	ENSG00000155975	137492	VPS37A subunit of ESCRT-I	8	17246931	17302427	protein coding	1	56.6122	42.8162	41.8147	45.8916	36.691	23.1871	41.9037	48.2849	40.8457	36.8997	40.005	40.5835	34.873	41.9083	41.1795	34.2847	47.4352	30.3209	43.7481	35.8124	34.3603	35.3337	38.5315	25.4388	52.3729	44.1539	41.8335	30.1681	42.8047	40.7343	44.894	39.0771	26.5832	19.9439	36.26	18.3015	42.7551	25.5	45.6334	45.5469	39.5766
CAPN5	ENSG00000149260	726	calpain 5	11	77066961	77126155	protein coding	1	15.164	8.96153	5.97354	7.81134	15.2879	7.05694	17.9587	17.1009	10.9586	11.9675	13.0016	11.8781	8.45407	11.9738	9.0394	11.0921	8.24959	14.6377	13.2262	20.0128	13.1378	18.1716	7.0979	9.53954	5.1346	13.7368	6.12198	18.1009	12.5282	13.2387	9.18286	6.17007	3.93825	8.97473	11.7312	8.134	1.01798	12.24	3.18372	8.28126	14.207
RELL2	ENSG00000164620	285613	RELT like 2	5	141636950	141641064	protein coding	1	51.5576	37.8376	27.8765	32.2218	30.5759	47.3823	28.9335	45.2671	30.8834	37.897	41.0051	31.6749	25.3622	34.9235	33.1445	39.3266	31.9672	50.1863	37.6438	42.1322	35.3709	47.4482	48.6713	45.5778	47.2383	33.3607	40.8132	50.2801	53.2449	52.9546	41.833	29.822	65.9657	62.8231	40.5258	45.7538	31.5573	39.7799	19.1023	33.125	26.3844
PAPSS1	ENSG00000138801	9061	3'-phosphoadenosine 5'-phosphosulfate synthase 1	4	107590276	107720234	protein coding	-1	71.7762	48.7906	42.8103	40.0331	37.7102	65.5287	43.8991	39.2314	42.8382	36.8997	30.0038	37.614	51.7812	40.9104	33.1445	28.2345	42.2792	42.8675	46.8003	40.0256	41.4345	46.4386	65.9091	38.1582	66.7498	42.1915	60.1994	39.2185	38.6286	56.0097	75.5035	35.9921	51.1972	37.8933	46.9246	32.536	76.3484	67.3199	32.8985	37.2657	50.7392
ACADSB	ENSG00000196177	36	acyl-CoA dehydrogenase short/branched chain	10	123008979	123058290	protein coding	1	43.4701	33.8547	35.8412	41.9859	31.595	38.3091	38.9106	33.1958	41.842	30.9159	41.0051	44.5429	31.7028	35.9214	33.1445	38.3182	50.5288	28.2298	33.5742	32.6525	46.4875	35.3337	56.7832	37.0982	58.5345	29.4359	40.8132	28.1569	40.7167	48.8812	70.402	41.1338	44.3053	38.8905	30.9276	23.3853	45.809	41.8199	39.2659	43.4766	27.3992
JMJD8	ENSG00000161999	339123	jumonji domain containing 8	16	681670	684528	protein coding	-1	7.07653	45.8034	42.8103	37.1039	48.9214	38.3091	39.9083	56.3323	39.8495	36.8997	39.0049	38.6038	41.2136	38.9148	39.1707	42.3517	31.9672	55.4141	52.9047	53.7186	49.5193	46.4386	35.4895	51.9375	22.5923	39.2479	33.6709	35.1961	43.8487	51.9363	39.7924	55.5306	36.4288	44.8737	50.1241	44.737	32.5753	67.3199	16.9799	38.3008	37.547
PIM1	ENSG00000137193	5292	Pim-1 proto-oncogene, serine/threonine kinase	6	37170152	37175428	protein coding	1	196.121	209.102	180.202	165.014	139.63	189.529	230.471	221.306	176.334	189.485	219.027	182.131	179.649	236.482	199.871	228.901	152.617	239.431	181.097	219.088	153.611	244.308	199.755	214.11	291.645	176.616	268.347	270.507	179.571	214.874	295.892	172.762	234.326	254.284	213.294	174.881	214.793	196.86	193.146	162.52	134.966
RBBP5	ENSG00000117222	5929	RB binding protein 5, histone lysine methyltransferase complex subunit	1	205086142	205122015	protein coding	-1	52.5685	47.7948	49.7795	58.585	58.0941	61.4962	58.8648	41.2433	46.8232	50.8617	48.006	54.4413	50.7244	52.8842	48.2101	55.4606	43.3104	57.5052	47.8177	66.3582	58.6146	62.5912	44.6154	61.477	64.696	53.9659	60.1994	47.2633	41.7607	63.1382	65.3004	55.5306	42.3362	49.8596	39.4594	40.67	42.7551	38.7599	45.6334	61.0743	50.7392
FCRL1	ENSG00000163534	115350	Fc receptor like 1	1	157794403	157820120	protein coding	-1	98.0605	89.6153	72.678	114.241	86.6316	65.5287	135.688	106.629	93.6463	74.7966	69.0086	87.1061	34.873	61.8646	107.468	71.5946	43.3104	49.1408	92.5833	69.5182	66.6994	39.3719	67.9371	25.4388	53.3999	87.3266	96.9313	104.583	65.7731	72.3034	48.9753	55.5306	38.3979	39.8877	194.097	159.63	88.5641	138.72	126.288	92.129	80.168
CSNK1A1	ENSG00000113712	1452	casein kinase 1 alpha 1	5	149492982	149551471	protein coding	-1	172.87	167.282	154.316	157.203	169.186	166.342	162.626	163.967	160.394	158.569	162.02	158.375	164.854	151.668	171.749	159.323	174.273	154.741	160.749	172.742	147.547	154.459	181.504	149.453	236.192	163.86	178.558	178.997	190.011	165.992	188.759	168.649	182.144	204.424	175.967	171.831	191.38	153	196.33	169.766	188.75
PCYOX1	ENSG00000116005	51449	prenylcysteine oxidase 1	2	70257386	70281185	protein coding	1	9.0984	38.8333	36.8368	42.9624	40.7678	33.2684	32.9244	30.178	34.8683	25.9295	32.004	39.5937	26.419	26.941	34.1489	35.2931	39.1856	37.6398	41.7133	30.5459	32.3391	39.3719	30.4196	23.3189	31.8345	39.2479	44.8945	39.2185	29.2325	33.6058	77.5442	37.0204	19.6912	30.913	33.0605	37.6198	43.7731	52.0199	23.3473	25.8789	36.5323
AFG2B	ENSG00000171763	79029	AFG2 AAA ATPase homolog B	15	45402336	45421415	protein coding	1	3.0328	13.9402	13.9382	13.6698	16.3071	13.1057	11.9725	13.0771	11.9549	11.9675	24.003	20.7867	10.5676	12.9716	18.0788	12.1005	4.1248	17.7743	8.13919	15.7996	14.1484	11.1049	16.2238	20.139	6.16152	15.6992	11.2236	16.0896	15.6603	16.2937	7.14223	22.6236	12.7993	11.9663	12.7976	17.2848	19.3416	5.09999	10.6124	14.4922	14.207
UMPS	ENSG00000114491	7372	uridine monophosphate synthetase	3	124730433	124749273	protein coding	1	53.5794	30.8675	26.8809	38.0803	36.691	40.3254	34.9198	41.2433	36.8608	39.8915	32.004	47.5124	26.419	26.941	36.1576	40.335	36.092	30.3209	33.5742	35.8124	55.5828	47.4482	29.4056	39.2181	45.1845	28.4547	44.8945	41.2297	24.0124	32.5875	39.7924	48.3322	38.3979	34.9017	30.9276	48.804	53.9529	47.9399	37.1434	33.125	44.6505
CSTF3	ENSG00000176102	1479	cleavage stimulation factor subunit 3	11	33077188	33162371	protein coding	-1	16.1749	33.8547	28.8721	40.0331	19.3647	35.2847	25.9404	37.2196	30.8834	18.9485	32.004	37.614	27.4757	31.9301	26.1138	27.2261	42.2792	21.9565	23.4002	23.1727	27.2861	24.2288	24.3357	23.3189	42.1037	24.5299	43.8742	30.1681	18.7923	24.4406	38.7721	28.7937	45.2899	38.8905	11.7312	45.7538	28.5034	46.9199	21.2248	34.1602	26.3844
TBL1X	ENSG00000101849	6907	transducin beta like 1 X-linked	X	9463320	9741037	protein coding	1	100.082	137.41	128.431	125.958	143.707	130.049	119.725	152.902	151.428	118.677	134.017	126.7	157.457	148.675	127.556	134.114	169.117	158.923	149.558	142.196	135.42	128.211	142.972	130.374	144.796	133.443	143.866	113.633	131.546	125.258	135.702	156.308	107.317	119.663	136.508	126.077	140.481	88.7399	177.227	157.344	152.218
JARID2	ENSG00000008083	3720	jumonji and AT-rich interaction domain containing 2	6	15246069	15522042	protein coding	1	227.46	182.218	185.18	181.614	204.858	220.781	184.576	222.312	200.244	184.498	195.024	160.354	263.133	213.533	194.849	199.658	226.864	221.656	218.741	223.301	254.671	182.726	221.049	179.131	198.196	230.581	189.781	276.541	221.332	143.589	221.409	220.066	261.894	232.346	233.557	250.121	253.477	238.68	215.432	232.91	241.519
SLC17A5	ENSG00000119899	26503	solute carrier family 17 member 5	6	73593379	73653992	protein coding	-1	24.2624	15.9316	20.9074	19.5283	19.3647	19.1546	14.9656	20.1187	20.921	22.9376	20.0025	23.7562	13.7379	16.9629	15.0657	20.1675	8.24959	8.36439	27.4698	16.8529	14.1484	17.1621	9.12587	13.7793	7.18844	18.6428	14.2846	19.1065	17.7483	17.3121	13.2641	15.4252	20.6758	10.9691	14.9306	21.3518	6.10787	16.32	21.2248	23.8086	16.2366
NAA40	ENSG00000110583	79829	N-alpha-acetyltransferase 40, NatD catalytic subunit	11	63938959	63957319	protein coding	1	100.082	70.6965	60.7309	62.4907	44.8446	52.423	60.8602	65.3857	70.7329	67.8156	81.0101	77.2077	35.9298	48.893	51.2233	50.4187	59.8096	100.373	55.9569	67.4116	56.5934	77.7342	53.7413	63.5969	75.9921	74.571	63.2604	75.4202	56.3769	56.0097	38.7721	51.4172	72.8576	70.8007	61.8552	67.1055	55.9888	104.04	50.9396	56.9336	56.8279
CACTIN	ENSG00000105298	58509	cactin, spliceosome C complex subunit	19	3610645	3626815	protein coding	-1	55.6013	66.7136	46.7927	50.7737	57.0749	51.4149	55.8716	72.4273	62.763	52.8563	74.0093	68.2991	76.0866	59.8689	71.3108	66.5527	56.716	87.8261	63.0787	71.6248	75.7948	78.7438	59.8252	42.398	53.3999	81.4394	63.2604	63.353	75.1692	75.3585	37.7518	82.2676	74.8267	69.8035	76.7858	88.4573	43.7731	30.6	82.7768	46.5821	51.754
ZBTB5	ENSG00000168795	9925	zinc finger and BTB domain containing 5	9	37438102	37465450	protein coding	-1	20.2187	32.859	22.8986	28.3161	26.4991	26.2115	25.9404	28.1662	22.9135	26.9268	28.0035	25.7359	29.5892	19.9563	19.0832	20.1675	12.3744	19.8654	33.5742	24.226	21.2225	25.2384	25.3497	32.8584	16.4307	19.624	10.2033	24.1345	16.7043	22.4039	20.4064	30.8503	12.7993	23.9326	21.3294	14.2345	9.16181	17.34	12.7349	24.8438	20.2957
CPT1A	ENSG00000110090	1374	carnitine palmitoyltransferase 1A	11	68754620	68844410	protein coding	-1	208.252	209.102	184.184	172.826	240.53	203.643	248.429	262.549	228.138	249.322	185.023	229.643	197.614	211.537	124.543	166.382	218.614	185.062	219.758	223.301	210.204	233.203	246.399	250.148	198.196	131.481	231.615	124.695	236.992	159.882	253.039	230.349	173.283	144.593	102.381	138.278	216.829	184.62	171.921	226.699	269.933
C8orf58	ENSG00000241852	541565	chromosome 8 open reading frame 58	8	22599599	22604150	protein coding	1	21.2296	11.9487	10.9515	13.6698	14.2687	9.07321	11.9725	18.1068	13.9473	13.962	12.0015	12.8679	17.9649	25.9432	16.07	16.134	21.6552	25.0932	16.2784	11.5864	11.1166	19.1812	9.12587	13.7793	4.10768	18.6428	6.12198	11.0616	20.8803	13.2387	15.3048	17.4819	12.7993	7.97754	19.1964	19.3183	16.2877	37.7399	12.7349	18.6328	14.207
GBGT1	ENSG00000148288	26301	globoside alpha-1,3-N-acetylgalactosaminyltransferase 1 (FORS blood group)	9	133152948	133163933	protein coding	-1	32.3499	31.8632	29.8677	32.2218	41.787	44.3579	25.9404	42.2493	34.8683	38.8942	39.0049	29.6953	40.1568	50.8886	30.1313	42.3517	40.2168	48.0952	33.5742	34.7591	33.3497	27.2575	33.4615	46.6377	3.08076	25.5111	33.6709	20.1121	22.9684	23.4222	34.6908	37.0204	26.5832	19.9439	33.0605	45.7538	16.2877	23.46	40.3271	38.3008	36.5323
GATA3	ENSG00000107485	2625	GATA binding protein 3	10	8045378	8075198	protein coding	1	53.5794	49.7863	59.7354	60.5379	34.6526	33.2684	54.8739	49.2908	51.8044	41.8861	59.0074	57.4108	79.2569	57.8733	84.3678	98.8206	38.1544	57.5052	69.1831	87.4244	70.7418	80.7628	30.4196	75.2564	23.6192	71.6274	66.3214	33.1849	75.1692	60.0831	27.5486	44.2188	51.1972	91.7417	39.4594	53.8878	43.7731	46.9199	35.0209	50.7227	37.547
GNGT2	ENSG00000167083	2793	G protein subunit gamma transducin 2	17	49202791	49210574	protein coding	-1	14.1531	10.953	6.96912	6.83492	6.11517	8.06508	11.9725	10.0593	10.9586	10.9702	10.0013	5.93905	5.28379	9.97816	3.01313	9.07537	8.24959	11.501	7.12179	11.5864	12.1272	7.06675	7.0979	6.35969	14.3769	9.81198	4.08132	10.056	11.4842	12.2203	10.2032	10.2834	3.93825	3.98877	8.53175	7.11725	0	5.09999	15.9186	8.28126	8.11828
AMDHD2	ENSG00000162066	51005	amidohydrolase domain containing 2	16	2520357	2531422	protein coding	1	103.115	59.7436	61.7265	52.7265	62.1709	64.5206	53.8762	70.4154	61.7667	72.802	63.0079	58.4007	56.0082	58.8711	71.3108	57.4773	76.3087	87.8261	72.2353	54.7719	60.6358	49.4672	106.469	71.0166	73.9383	80.4582	88.7687	91.5099	102.314	89.6155	54.0769	68.8991	93.5334	93.7361	94.9158	100.658	83.4742	64.2599	105.063	55.8985	86.2567
ATXN1L	ENSG00000224470	342371	ataxin 1 like	16	71808439	71885268	protein coding	1	186.012	146.372	145.356	126.934	126.38	163.318	137.684	156.926	131.503	142.612	153.019	139.568	151.116	130.714	134.587	129.072	149.524	164.151	138.366	148.516	182.918	133.259	232.203	187.611	242.353	171.71	173.456	155.868	162.867	122.203	173.454	137.798	159.499	188.469	188.765	163.697	205.632	182.58	217.554	157.344	155.262
RESF1	ENSG00000174718	55196	retroelement silencing factor 1	12	31959370	31993107	protein coding	1	655.084	772.683	819.37	906.115	623.747	422.408	815.127	601.549	742.197	781.874	571.071	694.869	483.995	566.759	664.898	689.728	596.033	447.495	734.562	560.359	545.723	774.314	376.189	378.402	462.114	563.208	410.172	516.88	405.079	541.767	461.184	463.784	440.099	482.641	334.871	395.516	466.234	396.779	406.455	676.993	475.934
VEGFA	ENSG00000112715	7422	vascular endothelial growth factor A	6	43770184	43786487	protein coding	1	22.2405	20.9102	17.9206	16.5991	22.4223	32.2603	19.9542	26.1543	23.9097	28.9214	32.004	18.807	47.5541	26.941	19.0832	39.3266	45.3728	30.3209	21.3654	25.2793	15.159	13.124	34.4755	44.5178	29.7807	25.5111	31.6302	15.084	32.3645	20.3672	27.5486	32.907	19.6912	22.9354	52.257	37.6198	42.7551	14.28	82.7768	30.0196	41.6062
TCTA	ENSG00000145022	6988	T cell leukemia translocation altered	3	49412212	49416476	protein coding	1	10.1093	34.8504	31.8589	33.1982	31.595	37.301	36.9152	34.2018	32.8758	43.8807	37.0046	32.6648	29.5892	40.9104	31.1357	36.3015	26.8112	33.4576	35.609	32.6525	25.2649	40.3814	27.3776	49.8176	27.7269	29.4359	32.6505	38.2129	33.4085	32.5875	11.2235	20.5669	21.6604	23.9326	34.127	51.8543	23.4135	27.54	62.6132	31.0547	29.4288
BCORL1	ENSG00000085185	63035	BCL6 corepressor like 1	X	129981107	130058071	protein coding	1	46.5029	51.7777	51.7706	51.7501	56.0557	53.4311	36.9152	65.3857	48.8156	41.8861	59.0074	56.421	65.519	52.8842	69.3021	67.5611	56.716	60.6418	55.9569	88.4777	60.6358	66.6293	43.6014	67.8367	35.9422	48.0787	44.8945	44.2465	57.4209	60.0831	60.1988	37.0204	35.4442	46.8681	59.7223	59.9883	50.8989	44.8799	39.2659	60.0391	46.6801
PPCDC	ENSG00000138621	60490	phosphopantothenoylcysteine decarboxylase	15	75023586	75117462	protein coding	1	17.1859	14.9359	24.8897	12.6934	13.2495	13.1057	16.961	29.1721	16.936	17.9512	28.0035	21.7765	19.0217	28.9367	19.0832	19.1591	24.7488	28.2298	20.348	17.9062	19.2013	11.1049	12.1678	26.4987	22.5923	18.6428	23.4676	20.1121	14.6162	17.3121	21.4267	25.7086	16.7376	19.9439	22.3959	19.3183	9.16181	4.07999	20.1636	16.5625	24.3548
NIBAN3	ENSG00000167483	199786	niban apoptosis regulator 3	19	17523301	17553839	protein coding	1	151.64	118.491	101.55	112.288	169.186	127.025	118.727	129.766	139.473	130.645	133.017	132.639	94.0515	93.7947	121.53	110.921	109.307	107.692	131.244	112.704	92.9749	71.677	117.622	98.5752	129.392	133.443	156.11	117.656	122.15	121.185	95.9099	137.798	96.4871	129.635	315.675	324.343	181.2	183.6	124.165	118.008	146.129
FBXO3	ENSG00000110429	26273	F-box protein 3	11	33740939	33774543	protein coding	-1	133.443	114.508	98.5633	111.312	86.6316	91.7402	102.764	90.5341	107.594	106.71	116.015	99.9741	69.7461	84.8143	115.503	103.863	111.37	86.7806	97.6703	73.7314	132.388	112.058	130.804	61.477	198.196	148.161	129.582	155.868	116.93	131.368	156.109	89.466	153.592	141.601	102.381	134.211	141.499	166.26	112.492	92.129	111.626
UEVLD	ENSG00000151116	55293	UEV and lactate/malate dehyrogenase domains	11	18529609	18588747	protein coding	-1	50.5466	19.9145	20.9074	26.3633	26.4991	26.2115	22.9473	20.1187	22.9135	25.9295	20.0025	20.7867	17.9649	14.9672	15.0657	17.1424	15.468	16.7288	25.435	23.1727	23.2437	18.1716	25.3497	21.199	10.2692	20.6052	31.6302	20.1121	14.6162	13.2387	25.508	14.3968	18.7067	18.9467	20.2629	8.134	23.4135	17.34	11.6736	22.7735	21.3105
TXNL4A	ENSG00000141759	10907	thioredoxin like 4A	18	79970813	80033949	protein coding	-1	49.5357	37.8376	29.8677	36.1274	43.8254	40.3254	33.9221	41.2433	31.8796	34.9051	36.0045	42.5632	26.419	40.9104	43.1883	37.3098	46.404	34.5031	40.6959	30.5459	37.3921	33.3147	44.6154	32.8584	41.0768	31.3983	36.7319	33.1849	39.6726	37.6793	51.0159	29.822	35.4442	40.8849	46.9246	45.7538	27.4854	40.7999	52.0008	42.4414	36.5323
ZBTB20	ENSG00000181722	26137	zinc finger and BTB domain containing 20	3	114314500	115147292	protein coding	-1	85.9293	115.504	118.475	124.981	109.054	94.7646	109.748	107.635	136.485	131.642	146.018	132.639	112.016	132.709	141.617	118.988	87.6519	92.0083	132.262	92.6909	132.388	111.049	100.385	55.1173	162.253	160.916	76.5247	96.5379	106.49	97.7624	96.9302	119.288	87.6261	97.7249	129.043	154.546	101.798	71.3999	88.083	80.7423	132.937
INPP5K	ENSG00000132376	51763	inositol polyphosphate-5-phosphatase K	17	1494577	1516742	protein coding	-1	50.5466	72.688	83.6295	63.4671	73.382	54.4393	92.7868	82.4866	58.778	74.7966	97.0121	81.1671	92.9948	74.8362	74.324	70.5862	81.4647	83.6439	81.3919	95.8508	84.8902	82.7819	67.9371	82.676	90.369	90.2702	82.6467	73.409	92.9175	88.5972	65.3004	66.8424	93.5334	56.84	93.8493	58.9715	78.3843	71.3999	108.247	81.7774	89.3011
BLTP3B	ENSG00000111647	23074	bridge-like lipid transfer protein family member 3B	12	100028455	100142874	protein coding	-1	70.7653	57.7521	63.7177	63.4671	81.5356	66.5369	62.8556	62.3679	73.7216	74.7966	53.0066	60.3804	71.8596	71.8427	69.3021	75.628	64.9656	47.0497	66.1309	58.9851	54.5723	38.3623	77.0629	64.6569	70.8575	79.477	74.4841	75.4202	48.0248	50.9179	82.6458	49.3606	56.1201	56.84	55.4564	47.7873	71.2585	104.04	63.6744	77.6368	86.2567
PPARGC1B	ENSG00000155846	133522	PPARG coactivator 1 beta	5	149730298	149855022	protein coding	1	72.7872	55.7607	66.7045	62.4907	86.6316	75.6101	67.8441	82.4866	58.778	66.8183	65.0081	75.228	83.4839	88.8056	66.289	74.6197	46.404	74.234	57.9917	49.5054	45.4769	31.2956	62.8671	47.6977	95.5036	67.7026	53.0571	68.381	83.5213	51.9363	46.9346	80.2109	59.0737	59.8316	87.4505	78.2898	62.0967	95.8799	102.94	61.0743	73.0645
FAM13A	ENSG00000138640	10144	family with sequence similarity 13 member A	4	88725955	89111398	protein coding	-1	51.5576	60.7393	63.7177	46.868	57.0749	52.423	56.8694	57.3383	60.7705	56.8454	80.01	73.2483	54.9514	72.8405	54.2364	66.5527	62.9032	29.2754	63.0787	53.7186	67.71	48.4577	54.7552	68.8967	41.0768	48.0787	68.3621	66.3698	42.8047	40.7343	101.011	67.8708	53.1664	29.9158	51.1905	46.7705	64.1326	55.0799	29.7147	51.7579	81.1828
ZKSCAN2	ENSG00000155592	342357	zinc finger with KRAB and SCAN domains 2	16	25236001	25257845	protein coding	-1	13.1421	12.9444	11.9471	11.717	13.2495	17.1383	11.9725	14.0831	15.9398	14.9593	13.0016	14.8476	17.9649	13.9694	13.0569	16.134	19.5928	15.6832	10.174	9.47975	12.1272	17.1621	10.1399	12.7194	24.6461	20.6052	8.16264	19.1065	14.6162	15.2754	10.2032	19.5386	12.7993	16.9523	14.9306	30.5025	13.2337	11.22	18.0411	18.6328	15.2218
STX18	ENSG00000168818	53407	syntaxin 18	4	4415742	4542346	protein coding	-1	47.5138	35.8461	31.8589	28.3161	30.5759	27.2196	36.9152	44.2611	38.8533	36.8997	38.0048	35.6343	34.873	37.917	32.1401	28.2345	22.6864	38.6853	29.5046	31.5992	35.3709	30.2861	29.4056	31.7985	31.8345	33.3607	36.7319	32.1793	25.0564	25.459	49.9956	37.0204	27.5677	14.9579	27.7282	43.7203	38.6832	21.42	43.5109	22.7735	39.5766
SLC39A8	ENSG00000138821	64116	solute carrier family 39 member 8	4	102251080	102431258	protein coding	-1	22.2405	17.9231	21.903	24.4104	19.3647	19.1546	19.9542	19.1128	17.9323	21.9403	20.0025	20.7867	6.34055	15.965	22.0963	18.1507	12.3744	9.40994	17.2958	11.5864	13.1378	22.2098	24.3357	20.139	11.2961	14.718	13.2643	23.1289	15.6603	27.4957	17.3454	12.3401	13.7839	24.9298	20.2629	30.5025	7.12585	9.17999	16.9799	17.5977	20.2957
RTL6	ENSG00000188636	84247	retrotransposon Gag like 6	22	44492583	44498233	protein coding	-1	54.5904	67.7094	50.7751	54.6794	34.6526	49.3986	51.8808	46.273	48.8156	57.8427	56.007	51.4718	50.7244	35.9214	50.2189	56.4689	58.7784	81.5528	44.7655	69.5182	58.6146	54.5149	50.6993	65.7168	122.204	46.1163	56.1181	47.2633	66.8171	63.1382	32.6502	46.2755	28.5523	78.7782	47.9911	68.1223	57.0068	76.4999	28.6535	34.1602	33.4879
ACTR1A	ENSG00000138107	10121	actin related protein 1A	10	102461881	102502712	protein coding	-1	103.115	117.496	104.537	108.382	128.419	137.106	121.72	130.771	108.59	117.68	116.015	98.9842	129.981	104.771	105.46	113.946	110.338	122.329	114.966	142.196	89.9432	112.058	101.399	174.892	92.4229	105.969	107.135	108.605	107.534	135.442	88.7677	114.146	103.379	132.627	124.777	71.1725	106.888	79.5599	112.492	110.762	95.3898
MYO15B	ENSG00000266714	80022	myosin XVB	17	75587800	75626849	protein coding	1	411.45	498.859	578.437	485.279	656.362	506.083	517.81	692.083	640.581	642.254	608.076	567.18	549.514	519.862	595.596	563.681	669.248	958.768	691.831	623.557	799.382	636.007	553.636	686.847	468.276	702.538	427.518	558.11	688.007	450.114	535.667	723.955	539.54	592.332	869.172	655.804	412.281	497.759	974.219	523.79	774.281
CLASP2	ENSG00000163539	23122	cytoplasmic linker associated protein 2	3	33496245	33718356	protein coding	-1	149.618	116.5	114.493	119.123	118.227	108.879	112.741	115.682	115.564	128.65	126.016	110.862	112.016	116.744	128.56	111.93	136.118	119.193	122.088	91.6376	118.24	101.963	97.3427	89.0357	139.661	117.744	98.972	114.639	86.6534	112.019	136.723	94.6077	111.256	124.649	98.1152	119.977	75.3304	134.64	93.3892	112.832	149.173
NDRG2	ENSG00000165795	57447	NDRG family member 2	14	21016763	21070872	protein coding	-1	18.1968	13.9402	18.9162	18.5519	23.4415	19.1546	19.9542	17.1009	12.9511	18.9485	17.0021	19.7968	19.0217	18.9585	19.0832	15.1256	12.3744	19.8654	16.2784	18.9595	25.2649	22.2098	26.3636	7.41964	13.35	9.81198	17.3456	20.1121	17.7483	13.2387	25.508	17.4819	11.8147	10.9691	27.7282	23.3853	17.3056	3.06	22.2861	17.5977	19.2809
GZMK	ENSG00000113088	3003	granzyme K	5	55024256	55034570	protein coding	1	47.5138	52.7735	32.8544	36.1274	17.3263	11.0895	31.9267	27.1602	23.9097	22.9376	24.003	29.6953	29.5892	28.9367	27.1182	23.1926	25.78	13.5921	35.609	27.3859	17.1802	34.3242	11.1538	24.3788	34.9153	33.3607	21.4269	22.1233	33.4085	44.8078	19.386	13.3685	36.4288	34.9017	13.8641	13.2178	28.5034	3.06	19.1023	22.7735	8.11828
RMC1	ENSG00000141452	29919	regulator of MON1-CCZ1	18	23503496	23531822	protein coding	1	31.3389	51.7777	59.7354	64.4435	49.9406	46.3742	72.8327	65.3857	65.7517	54.8509	53.0066	48.5023	58.1217	73.8384	59.2583	59.4941	68.0592	55.4141	51.8873	65.3049	56.5934	60.5721	38.5315	62.537	31.8345	59.8531	32.6505	82.4594	46.9808	56.0097	59.1785	55.5306	63.012	58.8344	56.5229	46.7705	63.1147	75.4799	58.3682	66.2501	53.7836
SYNE3	ENSG00000176438	161176	spectrin repeat containing nuclear envelope family member 3	14	95407266	95516650	protein coding	-1	454.92	314.649	281.752	299.76	272.125	361.92	258.406	326.929	344.698	286.222	360.045	347.435	312.801	336.264	381.664	354.948	255.737	277.07	322.515	268.593	324.402	263.489	349.825	237.429	326.561	339.494	385.685	363.023	301.721	278.012	322.421	315.702	338.689	262.262	453.249	425.002	321.681	372.299	392.659	245.332	328.79
RNF169	ENSG00000166439	254225	ring finger protein 169	11	74748849	74842413	protein coding	1	197.132	167.282	176.219	171.849	168.167	172.391	164.622	148.878	168.364	179.512	193.024	172.233	163.798	153.664	158.692	161.34	174.273	173.561	173.975	149.569	130.367	141.335	202.797	161.112	209.492	175.634	192.842	156.874	137.81	130.35	188.759	165.564	139.808	164.537	140.774	166.747	187.308	185.64	142.206	154.238	184.691
RNF217	ENSG00000146373	154214	ring finger protein 217	6	124962437	125092633	protein coding	1	33.3608	16.9273	15.9294	19.5283	23.4415	19.1546	13.9679	13.0771	17.9323	16.9539	20.0025	18.807	28.5325	25.9432	13.0569	17.1424	13.4056	12.5466	24.4176	14.7463	18.1908	11.1049	31.4336	12.7194	26.6999	16.6804	21.4269	15.084	20.8803	10.1836	18.3657	24.6803	7.8765	23.9326	21.3294	24.402	21.3775	11.22	22.2861	25.8789	20.2957
STX7	ENSG00000079950	8417	syntaxin 7	6	132445867	132513198	protein coding	-1	344.728	237.978	272.791	336.864	294.547	315.546	266.388	237.401	282.931	294.2	276.035	280.125	215.579	256.439	223.976	227.893	241.301	200.745	252.315	180.115	222.331	175.659	288.986	200.33	243.38	260.017	271.408	293.636	208.803	182.286	320.38	258.115	254.017	225.366	250.62	334.511	306.411	342.72	220.738	239.121	327.775
FAM193A	ENSG00000125386	8603	family with sequence similarity 193 member A	4	2536647	2732573	protein coding	1	159.727	140.397	140.378	141.58	142.687	148.196	140.677	131.777	143.458	142.612	173.022	153.426	172.252	144.683	174.762	149.239	168.085	156.832	160.749	162.209	169.78	148.402	164.266	171.712	212.573	171.71	167.334	147.824	181.659	141.552	147.946	159.393	184.113	191.461	183.433	184.032	163.895	184.62	167.676	146.992	144.099
RCN2	ENSG00000117906	5955	reticulocalbin 2	15	76931738	76954393	protein coding	1	17.1859	14.9359	17.9206	19.5283	15.2879	19.1546	18.9565	16.095	12.9511	14.9593	10.0013	14.8476	11.6243	11.9738	12.0525	17.1424	15.468	12.5466	11.1914	18.9595	13.1378	17.1621	14.1958	26.4987	11.2961	20.6052	19.3863	17.0952	12.5282	20.3672	8.16255	8.22676	16.7376	14.9579	8.53175	9.15075	10.1798	19.38	10.6124	17.5977	15.2218
SETD2	ENSG00000181555	29072	SET domain containing 2, histone lysine methyltransferase	3	47016428	47164113	protein coding	-1	323.499	289.756	344.474	321.241	301.682	267.156	322.26	326.929	299.868	307.165	306.038	326.648	287.438	317.305	371.62	316.629	344.421	287.526	314.376	282.286	323.391	318.004	307.238	264.987	306.022	312.021	287.733	306.709	281.885	267.828	294.872	291.022	272.724	260.267	286.88	279.606	340.005	307.02	323.678	316.758	338.938
EVI5	ENSG00000067208	7813	ecotropic viral integration site 5	1	92508696	92792404	protein coding	-1	81.8856	50.782	64.7133	65.4199	80.5164	72.5857	54.8739	50.2967	67.7442	73.7993	57.0071	62.3601	88.7677	52.8842	65.2846	68.5694	62.9032	38.6853	69.1831	69.5182	51.5405	32.3051	63.8811	56.1773	32.8615	50.0411	54.0775	61.3418	45.9367	50.9179	65.3004	69.9275	39.3825	27.9214	52.257	69.139	65.1506	64.2599	82.7768	57.9688	85.2419
CCT4	ENSG00000115484	10575	chaperonin containing TCP1 subunit 4	2	61868085	61888671	protein coding	-1	72.7872	75.6752	74.6692	89.8304	68.2861	70.5694	76.8235	61.362	77.7065	60.8346	71.0089	76.2178	84.5407	69.8471	78.3415	82.6867	83.5271	72.1429	65.1135	83.2111	57.604	74.7056	61.8532	57.2372	62.6422	53.9659	65.3011	75.4202	69.9491	92.6706	66.3207	67.8708	57.1046	66.8119	65.0546	73.206	47.845	59.1599	44.5721	70.3907	82.1976
SIT1	ENSG00000137078	27240	signaling threshold regulating transmembrane adaptor 1	9	35649295	35650931	protein coding	-1	44.481	28.8761	34.8456	24.4104	21.4031	25.2034	28.9335	24.1424	21.9172	14.9593	20.0025	27.7156	25.3622	14.9672	31.1357	27.2261	19.5928	23.0021	18.3132	30.5459	32.3391	39.3719	34.4755	20.139	42.1037	27.4735	32.6505	31.1737	39.6726	41.7527	27.5486	17.4819	42.3362	42.8793	23.4623	20.335	26.4674	19.38	15.9186	23.8086	14.207
RNASEL	ENSG00000135828	6041	ribonuclease L	1	182573634	182589256	protein coding	-1	38.4154	46.7991	55.753	55.6558	46.883	60.4881	45.8946	46.273	48.8156	45.8753	50.0063	62.3601	50.7244	59.8689	56.2452	48.402	39.1856	44.9586	46.8003	53.7186	59.6252	57.5435	59.8252	31.7985	39.023	42.1915	78.5654	42.2353	46.9808	66.1933	65.3004	48.3322	55.1355	52.8512	31.9941	48.804	88.5641	106.08	39.2659	39.336	46.6801
TBC1D23	ENSG00000036054	55773	TBC1 domain family member 23	3	100260992	100325251	protein coding	1	56.6122	43.8119	38.828	53.7029	43.8254	64.5206	42.9014	34.2018	44.8307	43.8807	49.0061	39.5937	45.4406	42.9061	36.1576	44.3685	49.4976	29.2754	32.5568	42.1322	31.3285	31.2956	57.7972	28.6186	61.6152	44.1539	64.2808	44.2465	40.7167	49.8996	52.0362	32.907	40.3671	38.8905	35.1935	56.938	70.2405	62.2199	32.8985	36.2305	50.7392
RIOX1	ENSG00000170468	79697	ribosomal oxygenase 1	14	73490933	73493394	protein coding	1	44.481	25.8889	24.8897	20.5048	28.5375	28.2278	31.9267	30.178	25.9022	25.9295	36.0045	25.7359	19.0217	27.9388	32.1401	36.3015	27.8424	25.0932	30.522	29.4926	22.2331	34.3242	38.5315	29.6786	26.6999	22.5675	39.7929	23.1289	35.4966	31.5691	23.4673	27.7653	23.6295	18.9467	50.1241	38.6365	62.0967	43.8599	39.2659	26.9141	26.3844
ZBTB18	ENSG00000179456	10472	zinc finger and BTB domain containing 18	1	244048547	244057476	protein coding	1	89.973	103.555	126.44	113.264	139.63	169.367	110.746	113.671	104.605	101.723	116.015	112.842	106.733	112.753	120.525	138.147	131.994	104.555	109.879	105.331	116.219	101.963	183.531	91.1556	275.215	122.65	161.212	127.712	127.37	132.387	179.576	146.025	117.163	93.7361	150.372	178.948	155.751	109.14	179.35	138.711	126.848
IRF2	ENSG00000168310	3660	interferon regulatory factor 2	4	184385702	184474558	protein coding	-1	128.388	123.47	135.4	123.029	146.764	154.245	140.677	145.861	137.481	137.626	120.015	127.69	144.776	155.659	121.53	132.097	104.151	162.06	125.14	135.876	127.335	122.154	148.042	170.652	105.773	150.123	141.826	155.868	137.81	130.35	152.027	123.401	170.329	197.444	116.245	137.261	160.841	139.74	131.594	142.852	132.937
GOSR2	ENSG00000108433	9570	golgi SNAP receptor complex member 2	17	46923075	46975524	protein coding	1	108.17	106.543	101.55	103.5	87.6508	102.83	103.762	119.706	115.564	100.726	96.012	106.903	98.2786	118.74	96.4203	102.854	118.588	101.418	101.74	93.7442	131.378	89.8486	90.2448	103.875	97.5575	104.007	82.6467	136.762	91.8735	116.093	77.5442	101.806	121.101	77.781	101.315	91.5075	95.69	96.8999	68.9806	90.0587	102.493
TSPYL2	ENSG00000184205	64061	TSPY like 2	X	53082367	53088540	protein coding	1	76.8309	89.6153	76.6604	68.3492	72.3629	77.6264	97.7754	92.546	66.7479	71.8048	93.0116	84.1366	81.3704	89.8034	92.4028	78.6532	89.7143	72.1429	87.4963	75.838	123.293	164.554	102.413	74.1964	94.4767	127.556	80.606	71.3978	123.194	79.4319	72.4426	89.466	84.6724	93.7361	88.5169	146.412	138.445	118.32	94.4504	86.9532	90.3158
INTS8	ENSG00000164941	55656	integrator complex subunit 8	8	94813311	94881746	protein coding	1	110.192	72.688	102.546	95.6889	84.5932	85.6914	81.812	73.4332	91.6539	80.7804	84.0105	81.1671	69.7461	74.8362	86.3765	86.7202	69.0904	80.5073	90.5485	75.838	76.8054	111.049	80.1049	91.1556	74.9652	76.5334	73.4637	99.5547	75.1692	86.5605	70.402	87.4093	105.348	80.7726	76.7858	85.407	101.798	80.5799	55.1845	86.9532	75.0941
ZNF281	ENSG00000162702	23528	zinc finger protein 281	1	200404940	200410056	protein coding	-1	68.7434	59.7436	61.7265	45.8916	66.2477	54.4393	62.8556	45.2671	46.8232	44.878	61.0076	48.5023	67.6326	50.8886	58.2539	58.4857	79.4023	52.2774	59.0091	52.6653	46.4875	53.5054	48.6713	61.477	37.9961	53.9659	44.8945	46.2577	49.0688	53.973	73.4629	66.8424	35.4442	50.8568	56.5229	41.6868	38.6832	67.3199	58.3682	78.672	67.9906
THEMIS2	ENSG00000130775	9473	thymocyte selection associated family member 2	1	27872543	27886685	protein coding	1	430.657	413.226	367.372	305.619	495.329	535.319	453.957	531.133	416.427	456.758	433.054	413.754	592.842	464.982	449.961	399.316	583.659	606.418	529.047	653.049	421.419	337.185	459.336	598.871	304.995	386.592	576.486	509.841	528.273	488.812	444.859	462.755	374.134	404.86	527.902	446.353	466.234	446.759	551.845	406.817	528.703
SFPQ	ENSG00000116560	6421	splicing factor proline and glutamine rich	1	35176378	35193446	protein coding	-1	586.341	464.008	408.192	375.921	399.524	443.579	468.923	454.682	453.288	448.78	468.059	448.398	455.463	417.087	442.931	433.601	380.513	444.358	400.855	408.683	581.093	440.157	647.937	410.2	630.529	561.245	598.933	558.11	564.813	439.931	443.838	492.577	587.784	574.383	478.845	661.904	616.895	605.879	594.295	572.442	523.629
RTF2	ENSG00000022277	51507	replication termination factor 2	20	56468585	56519449	protein coding	1	133.443	78.6623	71.6824	74.2077	74.4012	90.7321	74.8281	84.4985	73.7216	83.7722	92.0115	71.2686	92.9948	72.8405	74.324	80.6699	68.0592	76.3251	91.5659	91.6376	81.8584	69.6579	93.2867	125.074	99.6113	65.7403	103.053	87.4875	97.0936	76.3769	133.662	89.466	74.8267	72.7951	100.248	98.6248	148.625	95.8799	107.185	76.6016	76.1089
RARG	ENSG00000172819	5916	retinoic acid receptor gamma	12	53210567	53232980	protein coding	-1	41.4482	32.859	36.8368	29.2925	37.7102	26.2115	30.9289	34.2018	30.8834	35.9024	40.005	36.6242	40.1568	45.8995	39.1707	38.3182	44.3416	39.7309	29.5046	42.1322	34.3603	45.4291	24.3357	30.7385	11.2961	41.2103	42.8538	34.1905	33.4085	40.7343	31.6299	33.9354	32.4906	30.913	38.3929	39.6533	19.3416	19.38	35.0209	33.125	25.3696
PLK3	ENSG00000173846	1263	polo like kinase 3	1	44800377	44805990	protein coding	1	19.2077	44.8077	48.7839	39.0567	52.9981	34.2766	57.8671	76.451	55.7893	60.8346	66.0083	48.5023	86.6542	72.8405	71.3108	67.5611	60.8408	63.7785	59.0091	52.6653	70.7418	62.5912	52.7273	45.5778	89.3421	52.9847	74.4841	75.4202	74.1252	64.1566	48.9753	73.0125	48.2436	43.8765	127.976	57.9548	47.845	39.7799	78.5318	74.5313	88.2863
CNOT11	ENSG00000158435	55571	CCR4-NOT transcription complex subunit 11	2	101252886	101270316	protein coding	1	49.5357	60.7393	63.7177	47.8444	52.9981	40.3254	60.8602	52.3086	47.8194	53.8536	55.0069	55.4312	44.3839	50.8886	46.2014	59.4941	53.6224	48.0952	47.8177	48.4521	53.5617	62.5912	39.5455	69.9566	7.18844	50.0411	58.1588	57.3194	70.9931	91.6522	45.9143	54.5023	44.3053	54.8456	59.7223	26.4355	25.4495	49.9799	58.3682	61.0743	46.6801
QSOX2	ENSG00000165661	169714	quiescin sulfhydryl oxidase 2	9	136206333	136245812	protein coding	-1	123.334	56.7564	52.7662	56.6322	57.0749	59.4799	51.8808	65.3857	69.7366	64.8237	60.0075	58.4007	52.8379	54.8799	60.2627	56.4689	69.0904	73.1884	55.9569	51.612	59.6252	48.4577	71.993	32.8584	82.1536	59.8531	82.6467	64.3586	54.2889	53.973	48.9753	56.559	69.9039	58.8344	87.4505	98.6248	84.4922	61.1999	74.2868	56.9336	52.7688
SYMPK	ENSG00000125755	8189	symplekin scaffold protein	19	45815410	45863225	protein coding	-1	252.733	260.88	245.911	216.765	253.78	229.855	235.459	277.638	265.995	258.298	295.037	272.207	262.076	255.441	297.296	283.353	270.174	323.075	273.68	263.326	314.296	297.813	260.594	240.608	264.946	275.717	255.082	260.451	299.633	231.167	212.226	293.078	323.921	296.166	350.868	298.925	221.919	322.32	357.638	255.684	281.095
SPRING1	ENSG00000111412	79794	SREBF pathway regulator in golgi 1	12	116710171	116738070	protein coding	-1	70.7653	55.7607	45.7971	54.6794	44.8446	71.5775	52.8785	46.273	45.8269	61.8319	52.0065	57.4108	47.5541	42.9061	53.232	62.5192	38.1544	67.9607	45.7829	55.8252	49.5193	48.4577	53.7413	64.6569	160.2	49.0599	45.9148	40.2241	46.9808	77.3952	55.0972	49.3606	44.3053	62.8231	34.127	38.6365	71.2585	89.7599	40.3271	56.9336	44.6505
PCED1B	ENSG00000179715	91523	PC-esterase domain containing 1B	12	47079603	47236662	protein coding	1	35.3826	73.6837	86.6163	70.302	56.0557	33.2684	101.766	115.682	100.62	81.7776	82.0103	88.096	82.4272	113.751	101.442	81.6783	54.6536	82.5984	87.4963	102.171	122.282	135.278	25.3497	52.9974	43.1307	104.007	38.7725	62.3474	111.71	102.854	61.2191	77.1259	95.5026	92.7389	87.4505	69.139	27.4854	32.64	70.0419	61.0743	55.8132
ANKRD11	ENSG00000167522	29123	ankyrin repeat domain containing 11	16	89267630	89490561	protein coding	-1	446.832	473.966	448.015	425.718	423.985	359.904	448.969	557.288	502.104	471.717	521.065	474.134	478.712	458.995	563.456	475.953	480.539	565.642	540.239	499.267	664.973	522.939	425.874	440.939	364.557	626.985	390.786	457.549	623.278	513.253	373.436	450.415	522.803	565.408	568.428	568.363	530.367	387.599	575.192	434.766	537.836
ZNF236	ENSG00000130856	7776	zinc finger protein 236	18	76822557	76972901	protein coding	1	104.126	94.594	92.5898	103.5	85.6124	75.6101	100.769	106.629	115.564	101.723	111.014	108.883	88.7677	106.766	119.521	90.7537	89.7143	119.193	102.757	111.65	94.9961	92.8773	74.021	57.2372	101.665	101.063	76.5247	105.588	97.0936	81.4687	71.4223	90.4943	87.6261	69.8035	92.7828	79.3065	66.1686	42.8399	136.9	105.586	100.464
TXLNG	ENSG00000086712	55787	taxilin gamma	X	16786432	16844519	protein coding	1	80.8746	39.829	48.7839	48.8209	45.8638	39.3172	51.8808	41.2433	41.842	45.8753	45.0056	46.5226	35.9298	33.9257	43.1883	36.3015	40.2168	30.3209	41.7133	40.0256	49.5193	54.5149	53.7413	25.4388	106.8	41.2103	49.9961	49.2745	40.7167	45.8261	67.341	38.0488	48.2436	38.8905	31.9941	53.8878	54.9708	29.58	70.0419	47.6172	39.5766
SPRYD4	ENSG00000176422	283377	SPRY domain containing 4	12	56468578	56479708	protein coding	1	46.5029	34.8504	35.8412	36.1274	34.6526	37.301	35.9175	34.2018	39.8495	34.9051	42.0053	33.6546	30.646	31.9301	35.1532	37.3098	24.7488	28.2298	32.5568	28.4392	35.3709	36.3433	38.5315	34.9783	53.3999	50.0411	36.7319	35.1961	37.5846	26.4773	23.4673	41.1338	39.3825	36.8961	34.127	37.6198	47.845	87.7199	40.3271	38.3008	32.4731
THBS3	ENSG00000169231	7059	thrombospondin 3	1	155195588	155209051	protein coding	-1	53.5794	41.8205	48.7839	42.9624	38.7294	41.3335	42.9014	49.2908	41.842	37.897	62.0078	40.5835	64.4623	53.882	48.2101	42.3517	19.5928	39.7309	42.7307	35.8124	43.4557	54.5149	34.4755	31.7985	55.4537	47.0975	44.8945	58.325	39.6726	29.5324	54.0769	46.2755	48.2436	44.8737	55.4564	52.871	47.845	44.8799	53.062	37.2657	39.5766
TARBP1	ENSG00000059588	6894	TAR (HIV-1) RNA binding protein 1	1	234391313	234479179	protein coding	-1	50.5466	73.6837	68.6957	68.3492	67.2669	69.5613	83.8075	77.457	90.6576	85.7668	69.0086	78.1975	71.8596	72.8405	83.3634	84.7034	45.3728	56.4596	68.1657	54.7719	60.6358	79.7533	62.8671	45.5778	83.1806	61.8155	46.9352	76.4258	79.3453	72.3034	79.5848	55.5306	78.765	59.8316	63.9882	48.804	49.8809	57.1199	73.2256	73.4962	80.168
KPNA6	ENSG00000025800	23633	karyopherin subunit alpha 6	1	32108056	32176563	protein coding	1	99.0714	130.44	160.29	166.967	160.014	142.147	145.665	166.985	160.394	165.55	160.02	158.375	151.116	144.683	143.626	153.273	135.087	150.559	154.645	174.849	178.876	143.354	125.734	125.074	148.903	153.067	114.277	169.947	160.779	169.047	119.377	148.082	137.839	128.638	143.973	145.395	131.319	126.48	132.655	154.238	142.07
RBM4	ENSG00000173933	5936	RNA binding motif protein 4	11	66638667	66668374	protein coding	1	139.509	125.461	105.532	125.958	101.92	101.822	127.707	122.724	133.496	116.683	132.017	135.608	103.562	117.742	133.582	119.997	102.089	108.737	126.157	99.0107	133.399	114.077	103.427	73.1365	171.496	115.781	90.8093	145.812	123.194	106.928	128.56	93.5794	137.839	127.641	137.575	94.5578	143.535	114.24	118.859	119.043	125.833
CAMSAP1	ENSG00000130559	157922	calmodulin regulated spectrin associated protein 1	9	135808487	135907546	protein coding	-1	125.356	92.6025	90.5986	74.2077	84.5932	93.7565	88.796	88.5222	87.6689	96.737	95.0119	84.1366	84.5407	70.8449	82.359	86.7202	84.5583	102.464	89.5311	104.277	84.8902	87.8296	107.483	94.3354	66.7498	99.101	126.521	126.706	105.446	80.4503	97.9505	99.7495	92.5489	87.7529	120.511	91.5075	125.211	86.6999	120.981	94.1993	82.1976
TOB2	ENSG00000183864	10766	transducer of ERBB2, 2	22	41433494	41446801	protein coding	-1	152.651	88.6196	94.581	79.0898	89.6892	103.838	83.8075	90.5341	79.699	74.7966	97.0121	96.0147	108.846	83.8165	86.3765	110.921	109.307	123.375	103.775	120.077	100.049	98.9345	111.538	172.772	107.827	89.289	92.85	91.5099	99.1816	115.074	68.3613	75.0692	115.194	124.649	95.9822	97.608	121.139	143.82	93.3892	109.727	76.1089
CD28	ENSG00000178562	940	CD28 molecule	2	203706475	203738912	protein coding	1	54.5904	109.53	127.435	131.816	74.4012	105.854	96.7777	85.5044	114.567	70.8075	133.017	144.517	97.2218	113.751	120.525	128.063	69.0904	73.1884	103.775	101.117	164.727	120.135	99.3706	85.8558	163.28	143.255	134.684	142.796	95.0055	109.983	125.499	113.118	150.638	143.596	83.1846	123.027	133.355	93.8399	76.4093	105.586	74.0793
TMEM39A	ENSG00000176142	55254	transmembrane protein 39A	3	119428949	119468830	protein coding	-1	54.5904	42.8162	42.8103	42.9624	38.7294	50.4067	42.9014	40.2374	41.842	45.8753	40.005	40.5835	39.1001	48.893	41.1795	42.3517	38.1544	50.1863	38.6612	43.1855	50.5299	46.4386	58.8112	38.1582	22.5923	60.8343	37.7522	43.2409	32.3645	37.6793	20.4064	30.8503	58.0892	74.7894	29.8611	37.6198	23.4135	71.3999	36.0822	42.4414	43.6357
FBN2	ENSG00000138829	2201	fibrillin 2	5	128257909	128659185	protein coding	-1	71.7762	73.6837	38.828	38.0803	66.2477	61.4962	28.9335	40.2374	28.8909	34.9051	42.0053	46.5226	67.6326	63.8602	44.1926	56.4689	53.6224	53.323	42.7307	46.3454	49.5193	44.4196	40.5594	63.5969	19.5115	34.3419	15.3049	49.2745	43.8487	73.3218	55.0972	31.8787	25.5986	34.9017	44.7917	56.938	22.3955	45.8999	108.247	99.3751	55.8132
OSBPL9	ENSG00000117859	114883	oxysterol binding protein like 9	1	51577179	51798427	protein coding	1	67.7325	75.6752	81.6383	87.8775	73.382	68.5531	72.8327	68.4036	74.7178	60.8346	76.0095	84.1366	79.2569	62.8624	73.3196	63.5276	59.8096	73.1884	68.1657	66.3582	89.9432	69.6579	104.441	81.6161	121.177	79.477	86.728	81.4538	58.4649	64.1566	114.276	63.7574	67.9348	69.8035	72.5199	73.206	80.4203	129.54	63.6744	79.7071	83.2123
PARL	ENSG00000175193	55486	presenilin associated rhomboid like	3	183829271	183884933	protein coding	-1	10.1093	6.97008	4.97795	5.8585	11.2111	13.1057	5.98625	12.0712	11.9549	4.98644	8.001	4.94921	8.45407	10.976	8.03502	11.0921	5.156	5.22774	5.08699	9.47975	7.07418	6.05721	3.04196	8.47959	6.16152	14.718	11.2236	11.0616	10.4402	15.2754	4.08127	14.3968	11.8147	10.9691	8.53175	11.1843	11.1978	36.7199	14.8574	6.21094	9.13306
NSA2	ENSG00000164346	10412	NSA2 ribosome biogenesis factor	5	74766991	74780113	protein coding	1	41.4482	61.735	43.8059	48.8209	45.8638	40.3254	49.8854	38.2255	32.8758	37.897	34.0043	32.6648	71.8596	57.8733	38.1664	49.4103	35.0608	18.8199	52.9047	61.0917	42.4451	41.3909	37.5175	39.2181	25.673	45.1351	48.9758	50.2801	53.2449	53.973	71.4223	67.8708	28.5523	47.8652	45.8582	69.139	37.6652	64.2599	35.0209	67.2852	37.547
HDHD3	ENSG00000119431	81932	haloacid dehalogenase like hydrolase domain containing 3	9	113373419	113376986	protein coding	-1	13.1421	12.9444	13.9382	14.6463	11.2111	22.179	12.9702	13.0771	11.9549	18.9485	19.0024	16.8273	21.1352	16.9629	16.07	17.1424	10.312	14.6377	15.261	18.9595	12.1272	18.1716	12.1678	9.53954	24.6461	15.6992	23.4676	12.0672	16.7043	16.2937	16.3251	24.6803	22.6449	18.9467	14.9306	16.268	3.05394	16.32	11.6736	9.31642	14.207
BEX4	ENSG00000102409	56271	brain expressed X-linked 4	X	103215108	103217246	protein coding	1	15.164	9.95726	6.96912	9.76417	14.2687	11.0895	20.9519	7.04154	11.9549	10.9702	11.0014	10.8883	20.0784	22.9498	14.0613	11.0921	7.2184	9.40994	16.2784	16.8529	16.1696	20.1907	19.2657	12.7194	15.4038	13.7368	15.3049	8.04482	20.8803	17.3121	26.5283	17.4819	18.7067	7.97754	17.0635	27.4523	35.6292	15.3	24.4085	16.5625	13.1922
GADD45GIP1	ENSG00000179271	90480	GADD45G interacting protein 1	19	12953119	12957223	protein coding	-1	5.05466	13.9402	7.96471	7.81134	10.192	19.1546	14.9656	15.089	8.96614	8.97559	12.0015	11.8781	9.51083	7.98252	12.0525	17.1424	4.1248	21.9565	15.261	15.7996	16.1696	22.2098	26.3636	25.4388	8.21536	13.7368	34.6912	11.0616	17.7483	15.2754	11.2235	12.3401	16.7376	20.941	10.6647	20.335	5.08989	44.8799	21.2248	15.5274	12.1774
TRAFD1	ENSG00000135148	10906	TRAF-type zinc finger domain containing 1	12	112125538	112153604	protein coding	1	96.0386	94.594	107.524	87.8775	108.035	146.179	87.7983	86.5104	83.684	84.7695	74.0093	89.0858	108.846	114.749	79.3459	90.7537	56.716	84.6895	92.5833	104.277	85.9008	78.7438	104.441	132.494	117.069	75.5522	154.07	132.74	93.9615	86.5605	128.56	150.138	115.194	96.7277	81.0517	133.194	147.607	147.9	73.2256	92.129	90.3158
CCDC12	ENSG00000160799	151903	coiled-coil domain containing 12	3	46921726	46982010	protein coding	-1	65.7106	39.829	29.8677	26.3633	35.6718	45.3661	38.9106	36.2136	42.8382	33.9078	44.0055	36.6242	48.6109	34.9235	39.1707	43.3601	44.3416	53.323	41.7133	42.1322	47.4981	52.4958	63.8811	73.1365	40.0499	51.0223	61.2198	32.1793	59.509	52.9546	60.1988	54.5023	57.1046	37.8933	50.1241	79.3065	74.3124	50.9999	72.1644	42.4414	46.6801
EML2	ENSG00000125746	24139	EMAP like 2	19	45606994	45645602	protein coding	-1	81.8856	54.7649	52.7662	50.7737	51.979	71.5775	59.8625	71.4214	58.778	58.84	70.0088	66.3194	30.646	64.858	52.2277	64.5359	56.716	83.6439	52.9047	64.2516	51.5405	62.5912	61.8532	78.4362	30.8076	70.6462	61.2198	66.3698	55.3329	66.1933	52.0362	59.644	63.9966	65.8147	60.7887	59.9883	47.845	52.0199	50.9396	52.793	57.8427
TMEM170A	ENSG00000166822	124491	transmembrane protein 170A	16	75443054	75465497	protein coding	-1	65.7106	53.7692	47.7883	52.7265	52.9981	63.5125	46.8923	49.2908	42.8382	44.878	44.0055	52.4616	35.9298	41.9083	45.197	48.402	50.5288	50.1863	51.8873	56.8785	40.4239	51.4863	52.7273	50.8775	62.6422	49.0599	47.9555	55.3082	46.9808	63.1382	60.1988	48.3322	58.0892	63.8203	43.7252	55.9213	58.0248	37.7399	50.9396	49.6875	45.6653
SNX13	ENSG00000071189	23161	sorting nexin 13	7	17790761	17940501	protein coding	-1	146.585	86.6282	101.55	103.5	93.766	90.7321	99.7708	92.546	88.6651	98.7315	91.0114	92.0553	100.392	97.7859	86.3765	92.7704	83.5271	75.2795	89.5311	78.9979	87.922	59.5626	105.455	49.8176	118.096	93.2138	60.1994	99.5547	58.4649	74.3402	105.093	100.778	93.5334	93.7361	79.9852	74.2228	154.733	130.56	106.124	89.0235	108.582
DDX41	ENSG00000183258	51428	DEAD-box helicase 41	5	177511577	177516961	protein coding	-1	89.973	74.6794	67.7001	64.4435	77.4588	77.6264	75.8258	87.5163	71.7291	65.821	86.0108	72.2585	89.8245	69.8471	77.3371	69.5778	87.6519	99.3271	79.3571	81.1045	74.7842	77.7342	90.2448	100.695	61.6152	70.6462	83.667	74.4146	105.446	57.0281	91.8286	88.4377	76.7959	68.8063	90.6499	74.2228	112.996	98.9399	80.6543	91.0938	73.0645
ARIH2	ENSG00000177479	10425	ariadne RBR E3 ubiquitin protein ligase 2	3	48918821	48986382	protein coding	1	213.307	141.393	123.453	145.486	111.092	168.358	150.654	137.813	150.432	153.582	130.016	138.578	120.47	156.657	141.617	117.98	136.118	148.468	139.384	139.036	135.42	125.182	212.937	164.292	254.676	145.217	211.208	163.913	146.162	131.368	185.698	107.976	160.484	154.565	124.777	156.58	242.279	179.52	143.267	127.324	138.011
NUDT22	ENSG00000149761	84304	nudix hydrolase 22	11	64225941	64230686	protein coding	1	32.3499	43.8119	41.8147	33.1982	45.8638	50.4067	46.8923	48.2849	45.8269	56.8454	48.006	39.5937	43.3271	32.9279	36.1576	44.3685	35.0608	65.8696	40.6959	56.8785	42.4451	41.3909	35.4895	77.3763	70.8575	28.4547	35.7115	48.2689	49.0688	58.0464	37.7518	52.4456	50.2127	39.8877	52.257	49.8208	35.6292	23.46	49.8783	45.5469	39.5766
SIGMAR1	ENSG00000147955	10280	sigma non-opioid intracellular receptor 1	9	34634722	34637844	protein coding	-1	12.1312	29.8718	19.9118	26.3633	25.4799	22.179	24.9427	25.1484	23.9097	18.9485	24.003	27.7156	41.2136	21.9519	29.127	28.2345	23.7176	26.1387	33.5742	33.7058	22.2331	36.3433	12.1678	24.3788	20.5384	18.6428	19.3863	18.1009	41.7607	26.4773	24.4876	16.4535	26.5832	38.8905	29.8611	49.8208	4.07191	22.44	29.7147	26.9141	14.207
ZNF71	ENSG00000197951	58491	zinc finger protein 71	19	56595300	56626481	protein coding	1	1.01093	16.9273	11.9471	13.6698	13.2495	11.0895	17.9587	21.1246	17.9323	15.9566	20.0025	16.8273	15.8514	11.9738	24.1051	18.1507	12.3744	13.5921	13.2262	20.0128	12.1272	14.1335	10.1399	14.8393	23.6192	21.5864	42.8538	37.2073	17.7483	16.2937	9.18286	17.4819	9.84562	8.97473	19.1964	39.6533	12.2157	10.2	12.7349	14.4922	13.1922
NREP	ENSG00000134986	9315	neuronal regeneration related protein	5	111662621	111997464	protein coding	-1	4.04373	10.953	10.9515	13.6698	20.3839	16.1302	12.9702	15.089	15.9398	11.9675	9.00113	9.89842	23.2487	14.9672	12.0525	13.1089	11.3432	8.36439	12.2088	8.42644	8.08478	19.1812	7.0979	6.35969	33.8884	7.84958	13.2643	10.056	14.6162	11.2019	16.3251	13.3685	18.7067	9.97193	12.7976	10.1675	10.1798	6.11999	13.7961	15.5274	14.207
KDM8	ENSG00000155666	79831	lysine demethylase 8	16	27203508	27221768	protein coding	1	8.08746	22.9017	13.9382	17.5755	14.2687	12.0976	16.961	21.1246	18.9285	12.9647	16.002	18.807	17.9649	13.9694	20.0876	17.1424	14.4368	25.0932	17.2958	25.2793	20.2119	26.2479	13.1818	24.3788	9.24229	19.624	8.16264	22.1233	24.0124	18.3304	7.14223	10.2834	25.5986	19.9439	20.2629	10.1675	16.2877	21.42	13.7961	16.5625	16.2366
STK38	ENSG00000112079	11329	serine/threonine kinase 38	6	36493892	36547479	protein coding	-1	409.428	438.119	494.808	498.949	384.237	407.286	422.03	417.463	442.33	460.747	447.056	477.104	381.49	445.026	429.874	418.475	466.102	497.681	450.708	447.655	473.97	455.3	523.217	491.816	374.826	459.201	432.62	447.493	368.538	391.05	419.351	413.395	456.837	489.622	391.394	456.521	518.151	417.179	328.985	405.782	378.515
EIF2S2	ENSG00000125977	8894	eukaryotic translation initiation factor 2 subunit beta	20	34088309	34112243	protein coding	-1	44.481	33.8547	40.8192	36.1274	34.6526	33.2684	33.9221	38.2255	36.8608	34.9051	31.0039	37.614	48.6109	29.9345	35.1532	46.3852	38.1544	33.4576	41.7133	36.8657	31.3285	31.2956	45.6294	40.2781	70.8575	42.1915	36.7319	32.1793	30.2765	39.716	42.8534	28.7937	34.4597	40.8849	22.3959	23.3853	29.5214	37.7399	24.4085	44.5118	34.5027
RBM6	ENSG00000004534	10180	RNA binding motif protein 6	3	49940007	50100045	protein coding	1	280.028	304.692	297.681	326.123	300.663	308.489	268.383	306.81	286.916	289.214	316.04	302.892	271.587	242.469	312.362	306.546	319.672	295.89	316.411	286.499	395.144	411.89	341.713	303.145	229.003	268.848	313.241	287.602	227.596	270.883	197.942	272.511	275.677	277.22	195.164	285.707	380.724	359.039	210.126	250.508	237.46
WDR82	ENSG00000164091	80335	WD repeat domain 82	3	52254434	52288020	protein coding	-1	352.816	282.786	300.668	294.878	279.259	353.855	275.367	277.638	252.048	268.271	261.033	280.125	256.792	291.362	279.217	287.387	261.925	288.571	272.663	310.725	239.512	323.051	258.566	410.2	288.565	284.547	364.258	292.63	292.325	329.948	380.579	279.71	249.094	258.273	286.88	328.41	448.928	353.939	271.678	279.492	249.637
TP53RK	ENSG00000172315	112858	TP53 regulating kinase	20	46684365	46689444	protein coding	-1	25.2733	20.9102	22.8986	25.3868	19.3647	29.2359	19.9542	25.1484	21.9172	17.9512	22.0028	18.807	11.6243	24.9454	22.0963	21.1759	22.6864	23.0021	24.4176	27.3859	17.1802	24.2288	13.1818	20.139	35.9422	23.5487	16.3253	20.1121	14.6162	25.459	19.386	10.2834	18.7067	20.941	9.59822	12.201	13.2337	22.44	6.36744	23.8086	18.2661
TARS2	ENSG00000143374	80222	threonyl-tRNA synthetase 2, mitochondrial	1	150487414	150507602	protein coding	1	22.2405	38.8333	39.8236	41.0095	34.6526	36.2928	36.9152	37.2196	42.8382	34.9051	33.0041	38.6038	49.6677	43.9039	31.1357	38.3182	44.3416	30.3209	36.6264	38.9723	33.3497	46.4386	39.5455	39.2181	34.9153	52.9847	29.5896	39.2185	38.6286	38.6976	19.386	37.0204	38.3979	52.8512	34.127	44.737	33.5933	34.68	31.8372	37.2657	35.5175
RNF138	ENSG00000134758	51444	ring finger protein 138	18	32091874	32131561	protein coding	1	83.9074	38.8333	40.8192	38.0803	37.7102	55.4474	45.8946	35.2077	42.8382	33.9078	38.0048	44.5429	34.873	41.9083	43.1883	40.335	41.248	23.0021	35.609	32.6525	33.3497	31.2956	77.0629	27.5587	41.0768	45.1351	42.8538	46.2577	45.9367	43.7894	72.4426	30.8503	38.3979	57.8372	40.5258	34.5695	49.8809	30.6	50.9396	37.2657	48.7097
IL7R	ENSG00000168685	3575	interleukin 7 receptor	5	35852695	35879603	protein coding	1	895.686	1145.08	1126.01	1187.32	873.45	1062.57	1151.35	805.754	950.411	736.996	971.121	1214.54	1000.75	1176.42	1446.3	1279.63	732.152	542.64	1114.05	1028.03	1258.19	1847.45	861.888	907.316	1882.35	1216.69	1041.76	1000.57	953.187	1357.47	1094.8	735.267	775.835	715.984	797.719	1045.22	1130.97	778.259	592.172	775.333	547.984
GPRASP1	ENSG00000198932	9737	G protein-coupled receptor associated sorting protein 1	X	102651092	102659083	protein coding	1	89.973	73.6837	55.753	61.5143	68.2861	82.667	76.8235	70.4154	67.7442	63.8265	94.0118	79.1874	54.9514	77.8296	108.473	82.6867	40.2168	51.2319	83.4267	70.5715	123.293	130.23	77.0629	44.5178	151.984	86.3454	125.501	81.4538	103.358	109.983	84.6864	66.8424	91.5643	77.781	91.7163	136.245	121.139	87.7199	77.4706	64.1797	72.0497
ARL11	ENSG00000152213	115761	ADP ribosylation factor like GTPase 11	13	49628507	49633872	protein coding	1	44.481	23.8974	25.8853	27.3397	33.6334	39.3172	16.961	26.1543	25.9022	22.9376	16.002	21.7765	34.873	30.9323	21.0919	29.2428	20.624	27.1843	25.435	23.1727	24.2543	19.1812	27.3776	29.6786	2.05384	18.6428	16.3253	27.1513	21.9244	17.3121	25.508	39.0771	25.5986	21.9382	18.13	11.1843	41.7371	37.7399	9.55117	31.0547	32.4731
STIMATE	ENSG00000213533	375346	STIM activating enhancer	3	52836219	52897548	protein coding	-1	133.443	87.6239	71.6824	74.2077	89.6892	151.22	99.7708	100.593	114.567	126.656	96.012	97.9944	106.733	87.8078	93.4072	86.7202	103.12	120.238	81.3919	69.5182	114.197	68.6484	130.804	111.295	141.715	97.1386	135.704	114.639	89.7854	56.0097	110.194	117.231	90.5797	106.7	89.5834	98.6248	106.888	87.7199	167.676	61.0743	121.774
FTH1	ENSG00000167996	2495	ferritin heavy chain 1	11	61959718	61967634	protein coding	-1	696.533	1233.7	1389.84	1191.23	2156.62	1318.64	1187.27	1135.7	1249.28	1113.97	975.122	900.756	2043.77	1442.84	1117.87	1101.14	1734.48	1461.68	1424.36	1802.21	1106.6	1033.76	1102.2	1572.96	917.04	926.251	1290.72	946.272	1485.64	1246.47	1190.71	1702.94	999.331	1057.02	1581.57	1472.25	1190.02	1131.18	1419.94	1974.04	1315.16
TAF1D	ENSG00000166012	79101	TATA-box binding protein associated factor, RNA polymerase I subunit D	11	93729948	93784391	protein coding	-1	46.5029	45.8034	44.8015	53.7029	40.7678	49.3986	43.8991	44.2611	35.8646	33.9078	42.0053	44.5429	38.0433	48.893	42.1839	45.3768	55.6848	39.7309	35.609	37.919	43.4557	48.4577	35.4895	30.7385	29.7807	43.1727	37.7522	32.1793	27.1444	40.7343	49.9956	23.6519	33.4751	24.9298	23.4623	40.67	54.9708	32.64	36.0822	43.4766	39.5766
MED23	ENSG00000112282	9439	mediator complex subunit 23	6	131573966	131628242	protein coding	-1	122.323	130.44	139.382	124.981	96.8235	85.6914	115.734	110.653	126.522	104.715	130.016	113.832	102.506	120.736	113.495	99.829	104.151	79.4617	108.862	89.531	93.9855	126.192	108.497	133.554	80.0998	133.443	93.8703	111.622	90.8295	129.332	98.9709	102.834	112.24	76.7838	76.7858	100.658	79.4023	111.18	76.4093	120.078	121.774
BTG2	ENSG00000159388	7832	BTG anti-proliferation factor 2	1	203305491	203309602	protein coding	1	275.985	220.055	250.888	218.717	284.355	299.416	270.379	256.513	192.274	216.412	292.037	243.501	341.333	251.45	255.112	300.495	205.209	215.383	246.21	247.527	263.766	218.06	328.531	316.925	401.526	260.017	273.448	230.283	305.897	293.287	234.673	282.795	240.233	231.349	475.645	266.389	385.814	393.719	361.883	371.621	311.539
PRKAR2A	ENSG00000114302	5576	protein kinase cAMP-dependent type II regulatory subunit alpha	3	48744597	48847874	protein coding	-1	73.7981	75.6752	95.5766	89.8304	82.5548	80.6508	87.7983	80.4748	85.6764	85.7668	74.0093	80.1772	71.8596	79.8252	85.3721	82.6867	90.7455	71.0973	78.3397	70.5715	77.816	67.6389	92.2727	95.3954	107.827	86.3454	77.545	51.2857	97.0936	108.964	102.032	76.0975	61.0429	55.8428	68.254	76.2563	81.4383	64.2599	81.7155	78.672	89.3011
GGPS1	ENSG00000152904	9453	geranylgeranyl diphosphate synthase 1	1	235327350	235344532	protein coding	1	15.164	17.9231	13.9382	22.4576	17.3263	22.179	16.961	20.1187	20.921	21.9403	14.0018	15.8375	13.7379	16.9629	12.0525	17.1424	14.4368	9.40994	18.3132	16.8529	21.2225	19.1812	11.1538	12.7194	21.5653	23.5487	10.2033	19.1065	15.6603	15.2754	29.5892	18.5102	12.7993	26.9242	14.9306	17.2848	18.3236	12.24	3.18372	12.4219	12.1774
FCGRT	ENSG00000104870	2217	Fc gamma receptor and transporter	19	49506816	49526428	protein coding	1	327.542	208.107	157.303	131.816	249.703	304.457	163.624	259.531	235.112	220.401	218.027	194.009	340.276	227.502	187.819	227.893	270.174	265.569	237.054	274.913	252.649	195.85	212.937	347.663	217.707	150.123	312.221	191.065	241.168	199.598	268.344	285.88	190.021	243.315	328.473	293.841	335.933	314.16	345.964	243.262	277.036
PLEKHO2	ENSG00000241839	80301	pleckstrin homology domain containing O2	15	64841883	64868002	protein coding	1	209.263	137.41	146.352	133.769	144.726	143.155	123.716	166.985	141.466	135.631	105.013	140.558	163.798	138.696	106.464	146.214	140.243	210.155	136.331	150.623	112.176	96.9154	84.1608	174.892	97.5575	132.462	152.029	132.74	110.666	135.442	81.6255	204.641	124.055	173.512	151.439	128.111	95.69	111.18	166.615	149.063	161.351
GPATCH2	ENSG00000092978	55105	G-patch domain containing 2	1	217426992	217631090	protein coding	-1	37.4045	31.8632	30.8633	36.1274	31.595	36.2928	36.9152	21.1246	38.8533	25.9295	26.0033	31.6749	33.8163	36.9192	32.1401	24.201	32.9984	26.1387	31.5394	31.5992	31.3285	28.267	22.3077	11.6594	50.3191	52.0035	47.9555	33.1849	17.7483	34.6242	52.0362	39.0771	41.3516	40.8849	26.6617	35.5863	50.8989	22.44	40.3271	20.7031	34.5027
REPS1	ENSG00000135597	85021	RALBP1 associated Eps domain containing 1	6	138903493	138988261	protein coding	-1	69.7544	75.6752	91.5942	82.9955	93.766	56.4555	90.7914	78.4629	84.6802	82.7749	77.0096	74.2382	97.2218	85.8121	108.473	101.846	76.3087	79.4617	84.4441	66.3582	69.7312	71.677	54.7552	54.0574	61.6152	86.3454	60.1994	75.4202	72.0372	90.6339	96.9302	87.4093	65.9657	63.8203	85.3175	57.9548	65.1506	83.6399	106.124	74.5313	84.2271
DYNLL1	ENSG00000088986	8655	dynein light chain LC8-type 1	12	120469850	120498493	protein coding	1	20.2187	49.7863	55.753	41.9859	55.0365	65.5287	46.8923	54.3205	42.8382	40.8888	35.0044	45.5327	53.8947	50.8886	30.1313	44.3685	47.4352	44.9586	44.7655	60.0384	29.3073	38.3623	51.7133	78.4362	43.1307	32.3795	55.0978	39.2185	46.9808	57.0281	49.9956	50.3889	48.2436	49.8596	40.5258	27.4523	43.7731	67.3199	44.5721	48.6524	36.5323
CSTF2T	ENSG00000177613	23283	cleavage stimulation factor subunit 2 tau variant	10	51695486	51699595	protein coding	-1	75.82	54.7649	59.7354	63.4671	62.1709	75.6101	66.8464	55.3264	59.7743	61.8319	60.0075	59.3905	65.519	54.8799	64.2802	50.4187	68.0592	51.2319	54.9395	61.0917	61.6464	69.6579	88.2168	52.9974	127.338	58.8719	116.318	63.353	67.8611	59.0648	82.6458	62.729	63.012	54.8456	69.3205	61.005	89.5821	74.4599	52.0008	51.7579	52.7688
CDKN1B	ENSG00000111276	1027	cyclin dependent kinase inhibitor 1B	12	12685498	12722369	protein coding	1	195.11	203.128	202.105	215.788	174.282	192.554	211.514	148.878	168.364	182.504	204.026	214.796	192.33	183.598	227.994	190.583	197.99	180.88	217.723	185.382	207.172	207.964	262.622	214.11	318.345	187.409	285.692	168.941	259.96	220.984	263.242	189.215	219.557	189.467	242.089	239.953	304.376	265.2	273.8	185.293	184.691
SLC37A2	ENSG00000134955	219855	solute carrier family 37 member 2	11	125063302	125090516	protein coding	1	45.492	82.6453	68.6957	71.2784	114.15	110.895	75.8258	122.724	96.635	95.7397	94.0118	95.0248	98.2786	94.7925	69.3021	78.6532	137.15	136.967	89.5311	95.8508	79.8372	70.6675	56.7832	139.913	70.8575	62.7967	87.7483	93.5211	92.9175	82.487	96.9302	121.345	78.765	115.674	78.9187	94.5578	87.5461	93.8399	66.8582	100.41	100.464
DAPK3	ENSG00000167657	1613	death associated protein kinase 3	19	3958453	3971123	protein coding	-1	76.8309	29.8718	27.8765	17.5755	28.5375	25.2034	27.9358	30.178	29.8871	30.9159	32.004	26.7257	28.5325	34.9235	33.1445	33.2763	43.3104	43.9131	40.6959	44.2388	36.3815	32.3051	31.4336	29.6786	35.9422	39.2479	25.5082	34.1905	45.9367	41.7527	17.3454	17.4819	39.3825	43.8765	39.4594	15.2513	21.3775	39.7799	54.1233	31.0547	35.5175
POLR2D	ENSG00000144231	5433	RNA polymerase II subunit D	2	127843553	127858155	protein coding	-1	31.3389	45.8034	41.8147	45.8916	38.7294	34.2766	38.9106	31.184	44.8307	38.8942	38.0048	44.5429	35.9298	53.882	33.1445	40.335	42.2792	47.0497	32.5568	40.0256	29.3073	47.4482	40.5594	47.6977	34.9153	45.1351	16.3253	53.297	32.3645	53.973	57.1378	28.7937	24.6141	32.9074	33.0605	22.3685	19.3416	35.6999	35.0209	21.7383	35.5175
PDE12	ENSG00000174840	201626	phosphodiesterase 12	3	57556274	57566848	protein coding	1	56.6122	53.7692	58.7398	59.5614	57.0749	64.5206	66.8464	49.2908	57.7818	58.84	57.0071	59.3905	49.6677	57.8733	54.2364	48.402	52.5912	53.323	57.9917	47.3987	64.6782	48.4577	73.007	52.9974	92.4229	57.8907	81.6264	71.3978	77.2572	62.1199	61.2191	80.2109	44.3053	55.8428	76.7858	69.139	70.2405	98.9399	88.083	67.2852	70.0201
CNPY3	ENSG00000137161	10695	canopy FGF signaling regulator 3	6	42929480	42939294	protein coding	1	254.755	219.06	193.144	176.731	245.626	267.156	185.574	234.383	219.172	209.431	220.028	193.019	278.984	212.535	197.862	212.767	222.739	242.567	256.384	273.859	195.045	199.888	296.084	278.767	200.25	172.691	292.835	239.333	259.96	220.984	302.014	248.859	189.036	216.391	294.345	297.908	285.034	251.94	350.209	230.84	246.593
HSP90B1	ENSG00000166598	7184	heat shock protein 90 beta family member 1	12	103930107	103953931	protein coding	1	389.209	371.406	259.849	296.831	321.046	345.79	283.349	232.371	260.018	274.254	255.032	270.227	351.901	297.349	235.024	269.236	273.268	220.611	265.541	271.753	217.278	280.651	912.587	682.607	261.865	271.792	296.916	259.446	211.935	309.581	317.319	231.378	649.811	640.198	200.496	292.824	279.944	334.56	185.717	293.985	322.702
MAPK8IP3	ENSG00000138834	23162	mitogen-activated protein kinase 8 interacting protein 3	16	1706166	1770351	protein coding	1	386.176	347.508	302.659	287.067	335.315	318.57	304.301	384.267	376.578	388.942	399.05	355.353	362.468	351.231	382.668	358.981	388.762	452.723	408.994	377.083	435.567	332.137	307.238	330.704	455.953	389.536	308.14	400.23	423.871	311.618	278.547	419.565	439.115	472.669	533.235	446.353	314.555	330.48	500.906	333.321	352.13
STOM	ENSG00000148175	2040	stomatin	9	121338987	121370304	protein coding	-1	170.848	135.419	161.285	137.675	123.323	121.984	122.718	109.647	107.594	126.656	97.0121	115.812	123.641	105.768	85.3721	81.6783	119.619	113.965	125.14	123.237	82.869	101.963	141.958	136.733	158.146	98.1198	106.114	111.622	139.898	116.093	91.8286	102.834	103.379	128.638	86.384	118.96	168.984	143.82	99.7566	119.043	69.0054
MCMBP	ENSG00000197771	79892	minichromosome maintenance complex binding protein	10	119829404	119892556	protein coding	-1	70.7653	101.564	108.519	108.382	110.073	93.7565	103.762	92.546	92.6501	98.7315	82.0103	103.933	102.506	97.7859	96.4203	107.896	129.931	105.6	105.809	111.65	86.9114	93.8868	98.3567	164.292	95.5036	90.2702	111.216	101.566	93.9615	108.964	125.499	121.345	74.8267	70.8007	76.7858	102.692	85.5102	95.8799	90.2055	113.867	110.612
NOTCH2NLA	ENSG00000264343	388677	notch 2 N-terminal like A	1	146146203	146229041	protein coding	-1	60.656	41.8205	40.8192	36.1274	30.5759	48.3905	32.9244	26.1543	36.8608	35.9024	28.0035	27.7156	39.1001	46.8973	38.1664	29.2428	52.5912	48.0952	33.5742	32.6525	42.4451	28.267	42.5874	27.5587	22.5923	31.3983	32.6505	31.1737	20.8803	20.3672	52.0362	35.9921	69.9039	44.8737	31.9941	38.6365	37.6652	91.7999	44.5721	33.125	67.9906
ZNF234	ENSG00000263002	10780	zinc finger protein 234	19	44141554	44160313	protein coding	1	21.2296	26.8846	18.9162	28.3161	21.4031	29.2359	25.9404	24.1424	27.8947	23.9349	24.003	18.807	19.0217	24.9454	24.1051	33.2763	34.0296	24.0476	26.4524	15.7996	24.2543	31.2956	19.2657	25.4388	10.2692	19.624	29.5896	17.0952	14.6162	28.514	31.6299	20.5669	19.6912	19.9439	13.8641	19.3183	18.3236	42.8399	10.6124	24.8438	16.2366
GIPC1	ENSG00000123159	10755	GIPC PDZ domain containing family member 1	19	14477760	14496149	protein coding	-1	8.08746	16.9273	15.9294	21.4812	15.2879	18.1464	14.9656	23.1365	15.9398	17.9512	11.0014	21.7765	25.3622	24.9454	23.1007	18.1507	6.1872	20.911	17.2958	26.3326	29.3073	27.2575	21.2937	31.7985	7.18844	25.5111	12.244	20.1121	19.8363	29.5324	9.18286	18.5102	35.4442	19.9439	26.6617	13.2178	32.5753	12.24	19.1023	12.4219	15.2218
GTF2A1	ENSG00000165417	2957	general transcription factor IIA subunit 1	14	81175452	81221377	protein coding	-1	103.115	53.7692	65.7089	72.2549	63.1901	73.5938	63.8533	61.362	53.7968	63.8265	52.0065	60.3804	57.065	65.8558	50.2189	56.4689	63.9344	49.1408	56.9743	65.3049	61.6464	64.6103	93.2867	59.3571	115.015	65.7403	63.2604	72.4034	53.2449	57.0281	101.011	70.9558	60.0583	78.7782	45.8582	42.7035	59.0427	128.52	56.2458	63.1446	51.754
SH2D3C	ENSG00000095370	10044	SH2 domain containing 3C	9	127738317	127778710	protein coding	-1	121.312	184.209	196.131	186.496	211.993	176.424	201.537	207.223	187.293	200.455	189.024	170.253	232.487	210.539	179.784	201.675	191.803	325.166	198.393	202.235	180.897	188.783	97.3427	279.826	51.346	193.296	123.46	180.003	195.231	176.176	117.337	234.463	191.99	190.464	232.49	131.161	138.445	111.18	210.126	180.117	192.809
YAF2	ENSG00000015153	10138	YY1 associated factor 2	12	42157104	42238349	protein coding	-1	104.126	50.782	54.7574	50.7737	44.8446	44.3579	46.8923	54.3205	57.7818	63.8265	48.006	46.5226	26.419	48.893	46.2014	42.3517	65.9968	38.6853	42.7307	36.8657	48.5087	43.41	91.2587	23.3189	91.3959	57.8907	49.9961	85.4762	66.8171	46.8445	53.0565	47.3039	44.3053	57.8372	60.7887	84.3903	51.9169	48.9599	56.2458	61.0743	86.2567
AP1M1	ENSG00000072958	8907	adaptor related protein complex 1 subunit mu 1	19	16197854	16245906	protein coding	1	121.312	138.406	145.356	132.793	150.841	134.082	141.675	166.985	137.481	154.58	132.017	142.537	155.344	146.679	134.587	133.105	145.399	195.518	164.819	176.955	143.505	180.707	136.888	223.649	85.2344	174.653	126.521	145.812	187.923	172.103	90.8083	157.337	158.515	176.503	186.632	144.379	139.463	130.56	137.961	137.676	128.878
SOCS1	ENSG00000185338	8651	suppressor of cytokine signaling 1	16	11254417	11256204	protein coding	-1	12.1312	12.9444	10.9515	5.8585	8.15356	5.04067	17.9587	21.1246	19.9248	15.9566	15.0019	16.8273	25.3622	9.97816	16.07	14.1172	22.6864	18.8199	17.2958	14.7463	18.1908	17.1621	5.06993	10.5995	13.35	15.6992	4.08132	11.0616	19.8363	12.2203	8.16255	16.4535	11.8147	17.9495	18.13	9.15075	21.3775	5.09999	21.2248	9.31642	14.207
CNNM2	ENSG00000148842	54805	cyclin and CBS domain divalent metal cation transport mediator 2	10	102918294	103090222	protein coding	1	65.7106	42.8162	51.7706	47.8444	37.7102	38.3091	50.8831	46.273	43.8345	45.8753	50.0063	41.5734	29.5892	45.8995	56.2452	40.335	58.7784	40.7764	38.6612	40.0256	69.7312	51.4863	39.5455	20.139	69.8306	69.665	51.0165	46.2577	45.9367	33.6058	41.833	75.0692	58.0892	35.8989	49.0576	50.8375	39.7012	57.1199	76.4093	39.336	47.6949
CSK	ENSG00000103653	1445	C-terminal Src kinase	15	74782080	74803197	protein coding	1	380.111	407.252	381.311	332.958	418.889	421.4	388.108	483.855	402.48	402.904	387.048	397.917	421.647	415.091	382.668	405.366	412.48	566.687	416.116	483.467	345.624	372.519	320.42	578.732	365.584	381.686	391.807	408.275	453.103	452.151	365.274	424.706	340.659	362.978	492.709	358.913	334.915	333.54	495.599	383.008	363.293
DMWD	ENSG00000185800	1762	DM1 locus, WD repeat containing	19	45782947	45792845	protein coding	-1	73.7981	59.7436	43.8059	41.9859	28.5375	25.2034	43.8991	51.3027	43.8345	45.8753	53.0066	60.3804	27.4757	36.9192	54.2364	53.4438	55.6848	79.4617	65.1135	77.9446	58.6146	68.6484	42.5874	78.4362	34.9153	59.8531	32.6505	40.2241	53.2449	43.7894	11.2235	54.5023	78.765	83.7642	65.0546	45.7538	35.6292	29.58	58.3682	50.7227	32.4731
MCM2	ENSG00000073111	4171	minichromosome maintenance complex component 2	3	127598223	127622436	protein coding	1	16.1749	17.9231	15.9294	5.8585	10.192	19.1546	13.9679	15.089	10.9586	11.9675	11.0014	12.8679	12.6811	17.9607	11.0482	9.07537	12.3744	15.6832	12.2088	16.8529	14.1484	14.1335	33.4615	18.0191	15.4038	21.5864	18.3659	22.1233	35.4966	29.5324	11.2235	17.4819	42.3362	26.9242	20.2629	8.134	16.2877	19.38	14.8574	11.3867	11.1626
SF1	ENSG00000168066	7536	splicing factor 1	11	64764606	64778786	protein coding	-1	372.023	608.389	534.631	515.548	557.5	519.189	662.478	664.923	608.701	609.343	690.086	627.56	610.806	603.678	638.784	617.125	517.662	598.054	642.996	666.742	817.573	747.056	558.706	599.931	871.856	639.741	599.954	612.412	757.956	534.638	596.886	682.821	585.815	665.127	796.652	722.909	613.841	598.739	835.196	764.981	649.462
FAM98A	ENSG00000119812	25940	family with sequence similarity 98 member A	2	33532744	33599347	protein coding	-1	13.1421	23.8974	25.8853	22.4576	21.4031	23.1871	21.9496	24.1424	18.9285	21.9403	28.0035	22.7664	16.9081	19.9563	17.0744	23.1926	18.5616	17.7743	25.435	18.9595	17.1802	20.1907	19.2657	16.9592	30.8076	17.6616	5.10165	14.0784	28.1885	22.4039	21.4267	17.4819	28.5523	25.927	11.7312	22.3685	31.5573	25.5	9.55117	17.5977	16.2366
RSPRY1	ENSG00000159579	89970	ring finger and SPRY domain containing 1	16	57186137	57240469	protein coding	1	33.3608	44.8077	51.7706	51.7501	50.9598	45.3661	51.8808	46.273	47.8194	49.8644	45.0056	49.4921	56.0082	42.9061	48.2101	58.4857	51.56	39.7309	59.0091	51.612	36.3815	58.5531	57.7972	47.6977	31.8345	63.7779	39.7929	50.2801	42.8047	54.9913	34.6908	52.4456	45.2899	56.84	39.4594	56.938	44.791	78.5399	39.2659	43.4766	53.7836
MBTD1	ENSG00000011258	54799	mbt domain containing 1	17	51177425	51260163	protein coding	-1	90.984	74.6794	79.6471	83.9719	73.382	86.6996	72.8327	65.3857	81.6915	71.8048	81.0101	76.2178	70.8028	93.7947	77.3371	68.5694	67.028	67.9607	57.9917	56.8785	75.7948	79.7533	89.2308	49.8176	130.419	79.477	92.85	88.4931	79.3453	64.1566	115.296	85.3526	74.8267	82.767	67.1876	73.206	109.942	58.1399	43.5109	68.3204	82.1976
WHAMM	ENSG00000156232	123720	WASP homolog associated with actin, golgi membranes and microtubules	15	82809628	82836108	protein coding	1	52.5685	79.6581	62.7221	70.302	63.1901	49.3986	73.8304	65.3857	58.778	80.7804	88.011	74.2382	62.3488	61.8646	74.324	69.5778	86.6207	83.6439	74.2701	70.5715	91.9644	74.7056	56.7832	56.1773	159.173	69.665	72.4434	78.437	93.9615	93.689	39.7924	92.551	71.8731	77.781	74.6528	59.9883	52.9349	28.56	111.43	67.2852	73.0645
TRIB2	ENSG00000071575	28951	tribbles pseudokinase 2	2	12716910	12742734	protein coding	1	191.066	164.295	163.277	163.062	100.9	143.155	155.642	126.748	124.53	129.647	160.02	163.324	126.811	131.712	170.744	153.273	119.619	147.422	148.54	178.009	154.621	220.079	169.336	172.772	307.049	176.616	194.883	176.986	210.891	208.763	141.824	146.025	209.712	187.472	148.239	205.384	184.254	158.1	143.267	119.043	91.3306
PRDX1	ENSG00000117450	5052	peroxiredoxin 1	1	45510914	45542732	protein coding	-1	56.6122	55.7607	52.7662	54.6794	72.3629	92.7484	52.8785	53.3145	48.8156	39.8915	32.004	45.5327	67.6326	69.8471	51.2233	40.335	65.9968	63.7785	51.8873	76.8913	44.4663	39.3719	63.8811	59.3571	43.1307	30.4171	61.2198	61.3418	56.3769	75.3585	87.7474	49.3606	48.2436	43.8765	50.1241	78.2898	69.2225	73.4399	39.2659	61.0743	51.754
HOOK2	ENSG00000095066	29911	hook microtubule tethering protein 2	19	12763003	12872740	protein coding	-1	20.2187	19.9145	13.9382	13.6698	18.3455	12.0976	13.9679	17.1009	19.9248	16.9539	26.0033	17.8172	23.2487	19.9563	26.1138	20.1675	28.8736	23.0021	18.3132	11.5864	30.3179	26.2479	24.3357	46.6377	13.35	30.4171	16.3253	25.1401	22.9684	26.4773	28.5689	22.6236	12.7993	19.9439	25.5953	21.3518	14.2517	39.7799	12.7349	20.7031	15.2218
EBF1	ENSG00000164330	1879	EBF transcription factor 1	5	158695920	159099916	protein coding	-1	9.0984	19.9145	11.9471	16.5991	25.4799	24.1952	16.961	9.05341	19.9248	10.9702	29.0036	25.7359	8.45407	10.976	20.0876	17.1424	6.1872	7.31884	14.2436	9.47975	8.08478	9.08582	19.2657	5.29974	23.6192	30.4171	16.3253	28.1569	11.4842	11.2019	14.2845	18.5102	11.8147	26.9242	35.1935	43.7203	42.7551	32.64	12.7349	11.3867	17.2513
GUK1	ENSG00000143774	2987	guanylate kinase 1	1	228139962	228148984	protein coding	1	45.492	79.6581	80.6427	55.6558	70.3245	75.6101	70.8373	85.5044	83.684	77.7885	89.0111	73.2483	84.5407	71.8427	87.3809	67.5611	91.7767	90.9627	82.4093	96.9041	69.7312	75.7152	57.7972	117.654	108.854	67.7026	75.5044	75.4202	100.226	96.744	80.6051	75.0692	94.518	99.7193	120.511	61.005	70.2405	26.52	123.104	64.1797	72.0497
SFT2D2	ENSG00000213064	375035	SFT2 domain containing 2	1	168225938	168253021	protein coding	1	599.483	338.547	368.368	360.298	337.354	451.644	353.189	310.834	384.548	351.045	308.039	348.424	381.49	383.161	340.484	338.814	378.45	343.986	319.463	302.299	302.169	290.746	420.804	308.445	443.63	390.517	385.685	373.079	333.041	325.875	434.656	332.155	344.597	314.116	339.137	426.018	446.893	324.36	376.74	346.778	454.624
METTL22	ENSG00000067365	79091	methyltransferase 22, Kin17 lysine	16	8621683	8649654	protein coding	1	23.2515	43.8119	39.8236	47.8444	37.7102	28.2278	38.9106	53.3145	53.7968	56.8454	48.006	47.5124	41.2136	52.8842	52.2277	57.4773	48.4664	55.4141	42.7307	46.3454	55.5828	48.4577	15.2098	26.4987	17.4576	54.9471	31.6302	42.2353	48.0248	29.5324	33.6705	46.2755	59.0737	39.8877	59.7223	34.5695	19.3416	53.0399	44.5721	48.6524	43.6357
CDCA7L	ENSG00000164649	55536	cell division cycle associated 7 like	7	21900899	21945903	protein coding	-1	34.3717	27.8803	33.85	26.3633	24.4607	22.179	25.9404	24.1424	14.9436	16.9539	18.0023	17.8172	29.5892	14.9672	30.1313	27.2261	21.6552	13.5921	26.4524	23.1727	15.159	22.2098	21.2937	18.0191	47.2383	39.2479	31.6302	28.1569	29.2325	32.5875	52.0362	30.8503	36.4288	26.9242	41.5923	64.0553	20.3596	33.66	30.776	23.8086	23.34
TDRD3	ENSG00000083544	81550	tudor domain containing 3	13	60396457	60573878	protein coding	1	31.3389	41.8205	42.8103	41.9859	39.7486	34.2766	44.8969	40.2374	40.8457	37.897	37.0046	37.614	44.3839	38.9148	42.1839	36.3015	35.0608	44.9586	51.8873	31.5992	46.4875	41.3909	66.9231	34.9783	63.6691	39.2479	33.6709	38.2129	36.5406	47.8628	57.1378	22.6236	44.3053	44.8737	33.0605	34.5695	69.2225	49.9799	50.9396	48.6524	39.5766
KLHDC3	ENSG00000124702	116138	kelch domain containing 3	6	43014103	43021298	protein coding	1	57.6232	70.6965	73.6736	56.6322	68.2861	74.6019	68.8418	70.4154	68.7404	87.7614	67.0084	73.2483	72.9163	65.8558	57.2496	66.5527	82.4959	83.6439	78.3397	87.4244	77.816	100.954	71.993	82.676	73.9383	76.5334	77.545	73.409	73.0812	74.3402	52.0362	55.5306	47.259	63.8203	90.6499	82.3568	75.3304	91.7999	57.307	73.4962	69.0054
RMND5A	ENSG00000153561	64795	required for meiotic nuclear division 5 homolog A	2	86720291	86778041	protein coding	1	233.525	112.517	115.488	129.863	127.399	129.041	116.732	100.593	109.586	103.718	117.015	97.0045	125.754	127.72	129.565	121.005	122.713	101.418	115.983	111.65	106.113	95.9059	137.902	98.5752	141.715	122.65	107.135	115.644	111.71	130.35	155.088	114.146	132.916	92.7389	107.713	122.01	214.793	147.9	152.819	114.902	111.626
PIAS1	ENSG00000033800	8554	protein inhibitor of activated STAT 1	15	68054309	68198603	protein coding	1	158.716	204.124	208.078	208.953	221.165	145.171	195.551	185.092	187.293	199.458	163.02	179.161	189.16	197.567	179.784	213.775	184.585	139.058	192.288	152.729	180.897	177.678	195.699	129.314	221.815	162.879	136.724	152.852	157.647	162.937	221.409	183.045	156.545	119.663	150.372	126.077	206.65	223.38	136.9	243.262	197.883
ZNF276	ENSG00000158805	92822	zinc finger protein 276	16	89720400	89740925	protein coding	1	324.509	336.555	290.712	320.265	238.492	215.741	332.237	406.398	297.875	337.083	383.048	343.475	261.019	300.342	342.493	340.83	359.889	476.77	339.811	344.431	422.43	386.652	282.902	302.085	210.519	365.987	249.981	312.742	335.129	311.618	208.145	251.944	339.674	364.972	359.4	299.941	291.142	231.54	310.944	241.192	261.814
ANKRD27	ENSG00000105186	84079	ankyrin repeat domain 27	19	32597006	32676597	protein coding	-1	64.6997	74.6794	77.656	80.0662	73.382	72.5857	79.8166	73.4332	72.7253	76.7912	84.0105	76.2178	82.4272	84.8143	77.3371	82.6867	60.8408	80.5073	67.1483	70.5715	85.9008	76.7247	77.0629	97.5153	65.7229	72.6086	57.1385	71.3978	63.685	84.5237	82.6458	112.09	70.8885	83.7642	83.1846	98.6248	105.87	78.5399	80.6543	76.6016	87.2715
ARHGEF40	ENSG00000165801	55701	Rho guanine nucleotide exchange factor 40	14	21070273	21090248	protein coding	1	108.17	119.487	102.546	94.7125	142.687	108.879	97.7754	113.671	147.443	127.653	118.015	109.872	230.373	154.661	133.582	119.997	167.054	168.333	179.062	195.915	168.77	129.221	115.594	168.532	103.719	81.4394	154.07	119.667	121.106	119.148	151.007	175.847	85.6569	129.635	191.964	132.178	103.834	126.48	224.983	161.485	152.218
TYSND1	ENSG00000156521	219743	trypsin like peroxisomal matrix peptidase 1	10	70137981	70146700	protein coding	-1	74.809	48.7906	36.8368	42.9624	54.0173	47.3823	44.8969	49.2908	53.7968	48.8671	58.0073	50.4819	40.1568	53.882	58.2539	41.3433	55.6848	58.5507	49.8525	53.7186	54.5723	44.4196	52.7273	56.1773	61.6152	54.9471	40.8132	47.2633	61.597	73.3218	49.9956	41.1338	59.0737	46.8681	63.9882	53.8878	73.2944	26.52	68.9806	27.9492	47.6949
PHACTR1	ENSG00000112137	221692	phosphatase and actin regulator 1	6	12716312	13290446	protein coding	1	16.1749	18.9188	13.9382	20.5048	24.4607	25.2034	25.9404	22.1306	17.9323	16.9539	22.0028	19.7968	20.0784	11.9738	18.0788	19.1591	14.4368	13.5921	15.261	17.9062	17.1802	18.1716	21.2937	15.8992	21.5653	19.624	21.4269	20.1121	12.5282	13.2387	18.3657	24.6803	19.6912	31.9102	35.1935	21.3518	10.1798	4.07999	10.6124	21.7383	33.4879
RPUSD3	ENSG00000156990	285367	RNA pseudouridine synthase D3	3	9837849	9844602	protein coding	-1	15.164	37.8376	30.8633	30.2689	28.5375	26.2115	25.9404	28.1662	32.8758	29.9186	38.0048	30.6851	35.9298	29.9345	27.1182	35.2931	29.9048	41.822	30.522	36.8657	38.4027	34.3242	32.4476	24.3788	14.3769	38.2667	24.4879	40.2241	31.3205	29.5324	30.6095	20.5669	41.3516	36.8961	30.9276	38.6365	1.01798	48.9599	23.3473	28.9844	27.3992
WDR70	ENSG00000082068	55100	WD repeat domain 70	5	37379285	37753435	protein coding	1	64.6997	52.7735	42.8103	48.8209	41.787	52.423	45.8946	51.3027	43.8345	49.8644	52.0065	50.4819	40.1568	29.9345	42.1839	42.3517	59.8096	41.822	43.7481	36.8657	34.3603	39.3719	44.6154	33.9184	59.5614	45.1351	43.8742	49.2745	49.0688	57.0281	56.1175	45.2472	53.1664	50.8568	47.9911	45.7538	40.7191	55.0799	36.0822	39.336	50.7392
PPID	ENSG00000171497	5481	peptidylprolyl isomerase D	4	158709127	158723396	protein coding	-1	18.1968	23.8974	22.8986	23.434	23.4415	28.2278	24.9427	25.1484	18.9285	25.9295	20.0025	24.7461	30.646	38.9148	22.0963	21.1759	16.4992	15.6832	22.3828	33.7058	25.2649	22.2098	36.5035	44.5178	27.7269	26.4923	25.5082	24.1345	20.8803	25.459	21.4267	24.6803	12.7993	31.9102	24.5288	23.3853	20.3596	33.66	21.2248	30.0196	21.3105
PIP4K2C	ENSG00000166908	79837	phosphatidylinositol-5-phosphate 4-kinase type 2 gamma	12	57591174	57603418	protein coding	1	27.2952	37.8376	39.8236	41.0095	33.6334	46.3742	44.8969	55.3264	46.8232	34.9051	40.005	38.6038	23.2487	37.917	34.1489	36.3015	46.404	58.5507	48.8351	35.8124	38.4027	37.3528	35.4895	57.2372	40.0499	37.2855	47.9555	41.2297	34.4526	47.8628	30.6095	28.7937	49.2281	46.8681	39.4594	22.3685	44.791	22.44	26.531	30.0196	32.4731
UBC	ENSG00000150991	7316	ubiquitin C	12	124911604	124917368	protein coding	-1	360.903	669.128	680.983	561.44	762.358	497.01	641.526	582.436	675.449	666.189	702.088	624.59	833.783	581.726	659.876	568.723	749.682	690.062	710.144	757.327	597.263	638.026	534.371	729.245	526.81	588.719	612.198	619.451	801.805	674.153	659.126	708.53	451.914	585.352	827.58	550.062	493.72	467.159	760.91	739.102	906.203
AFF3	ENSG00000144218	3899	ALF transcription elongation factor 3	2	99545419	100192428	protein coding	-1	34.3717	82.6453	66.7045	84.9483	99.8811	57.4637	90.7914	75.4451	90.6576	90.7532	83.0104	85.1264	68.6893	77.8296	82.359	87.7285	51.56	50.1863	77.3223	64.2516	51.5405	46.4386	44.6154	16.9592	65.7229	80.4582	73.4637	63.353	45.9367	43.7894	61.2191	65.8141	40.3671	78.7782	117.312	82.3568	72.2765	67.3199	70.0419	89.0235	99.4489
ZNF721	ENSG00000182903	170960	zinc finger protein 721	4	425815	499156	protein coding	-1	54.5904	68.7051	70.6868	88.854	61.1517	47.3823	77.8212	46.273	62.763	65.821	58.0073	65.3296	45.4406	64.858	66.289	60.5024	37.1232	43.9131	53.9221	45.2921	50.5299	78.7438	40.5594	27.5587	55.4537	87.3266	60.1994	71.3978	48.0248	68.23	72.4426	47.3039	49.2281	81.7698	31.9941	30.5025	52.9349	54.0599	27.5923	64.1797	50.7392
ANKRD44	ENSG00000065413	91526	ankyrin repeat domain 44	2	196967017	197311173	protein coding	-1	719.784	599.427	646.137	661.034	577.884	529.271	609.6	574.389	680.43	650.232	654.082	633.499	552.685	619.643	670.925	575.782	535.192	522.774	620.613	520.333	648.803	557.264	511.049	430.339	713.71	676.045	487.718	636.547	533.493	481.683	623.414	519.314	585.815	565.408	566.295	574.464	608.751	650.759	497.722	475.137	566.25
RPP38	ENSG00000152464	10557	ribonuclease P/MRP subunit p38	10	15097180	15139818	protein coding	1	1.01093	10.953	9.95589	12.6934	15.2879	12.0976	11.9725	13.0771	6.97366	7.97831	11.0014	8.90858	7.39731	11.9738	11.0482	16.134	16.4992	15.6832	16.2784	16.8529	12.1272	17.1621	7.0979	15.8992	8.21536	13.7368	6.12198	15.084	11.4842	15.2754	19.386	25.7086	13.7839	20.941	9.59822	7.11725	4.07191	32.64	18.0411	16.5625	9.13306
H1-5	ENSG00000184357	3009	H1.5 linker histone, cluster member	6	27866792	27867588	protein coding	-1	36.3936	31.8632	20.9074	16.5991	12.2303	10.0813	15.9633	13.0771	13.9473	11.9675	15.0019	11.8781	23.2487	15.965	19.0832	9.07537	19.5928	20.911	15.261	18.9595	19.2013	13.124	37.5175	48.7576	19.5115	15.6992	8.16264	11.0616	57.4209	35.6425	16.3251	15.4252	85.6569	48.8624	14.9306	15.2513	29.5214	5.09999	23.3473	21.7383	11.1626
SNX20	ENSG00000167208	124460	sorting nexin 20	16	50666300	50681353	protein coding	-1	118.279	163.299	157.303	141.58	156.956	169.367	154.645	183.08	151.428	147.599	155.019	134.619	164.854	150.67	166.727	188.566	172.21	196.563	156.679	190.648	148.558	158.497	142.972	220.469	174.576	128.537	136.724	142.796	154.514	169.047	160.19	173.79	183.129	149.579	180.233	142.345	192.398	198.9	151.757	159.414	126.848
FBXO32	ENSG00000156804	114907	F-box protein 32	8	123497889	123541206	protein coding	-1	76.8309	61.735	61.7265	60.5379	43.8254	45.3661	71.835	48.2849	77.7065	59.8373	53.0066	66.3194	28.5325	45.8995	65.2846	50.4187	34.0296	33.4576	57.9917	55.8252	86.9114	99.944	53.7413	55.1173	84.2075	52.9847	64.2808	74.4146	68.9051	48.8812	59.1785	39.0771	52.1818	37.8933	62.9217	39.6533	49.8809	69.3599	46.6946	41.4063	49.7245
MTMR3	ENSG00000100330	8897	myotubularin related protein 3	22	29883169	30030868	protein coding	1	321.477	264.863	257.858	251.916	279.259	324.619	242.443	286.691	307.837	286.222	290.036	264.288	326.538	252.447	325.419	307.554	275.33	322.029	301.15	290.712	354.72	238.25	333.601	267.107	307.049	262.961	285.692	330.843	312.161	270.883	299.974	275.596	283.554	276.222	301.811	293.841	242.279	279.48	389.475	299.16	386.633
TRAPPC6B	ENSG00000182400	122553	trafficking protein particle complex subunit 6B	14	39147811	39170532	protein coding	-1	38.4154	37.8376	46.7927	52.7265	44.8446	38.3091	41.9037	41.2433	44.8307	43.8807	31.0039	38.6038	26.419	48.893	36.1576	41.3433	52.5912	36.5942	53.9221	35.8124	30.3179	36.3433	39.5455	21.199	30.8076	35.3231	45.9148	46.2577	27.1444	30.5507	35.7111	37.0204	52.1818	53.8484	22.3959	29.4858	30.5394	48.9599	24.4085	25.8789	36.5323
SSU72	ENSG00000160075	29101	SSU72 homolog, RNA polymerase II CTD phosphatase	1	1541673	1574863	protein coding	-1	103.115	144.38	138.387	151.345	154.918	150.212	163.624	164.973	162.387	175.523	161.02	151.446	150.06	151.668	151.661	174.449	137.15	182.971	153.627	168.529	163.717	155.468	147.028	178.071	174.576	168.766	127.541	176.986	163.911	152.754	147.946	172.762	153.592	164.537	193.031	156.58	155.751	213.18	188.901	153.203	155.262
NLRC3	ENSG00000167984	197358	NLR family CARD domain containing 3	16	3539033	3577403	protein coding	-1	267.897	320.624	305.646	329.053	189.57	180.456	300.31	317.875	292.894	313.149	356.045	329.617	221.919	247.458	354.545	288.395	300.079	380.58	284.872	307.565	345.624	353.337	185.559	275.587	231.057	325.758	219.371	313.748	307.985	339.113	172.434	202.584	321.952	363.975	262.351	222.668	216.829	258.06	247.269	219.453	191.794
RNF20	ENSG00000155827	56254	ring finger protein 20	9	101533853	101563344	protein coding	1	133.443	84.6367	82.6339	87.8775	90.7084	105.854	87.7983	86.5104	84.6802	68.8129	95.0119	85.1264	99.3353	81.8209	85.3721	70.5862	101.058	87.8261	63.0787	65.3049	88.9326	90.8582	130.804	130.374	117.069	101.063	121.419	55.3082	95.0055	91.6522	111.215	91.5227	89.5952	80.7726	88.5169	96.5913	121.139	102	88.083	75.5665	95.3898
CCR2	ENSG00000121807	729230	C-C motif chemokine receptor 2	3	46353864	46360940	protein coding	1	262.843	232.004	167.259	163.062	244.607	365.953	142.672	168.997	158.402	172.531	166.021	182.131	282.155	229.498	116.508	165.373	179.429	132.785	180.08	193.808	173.823	152.44	278.846	331.764	144.796	110.875	210.188	156.874	146.162	167.011	308.136	202.584	199.866	156.559	154.638	239.953	259.584	263.16	133.716	179.082	186.72
ST3GAL4	ENSG00000110080	6484	ST3 beta-galactoside alpha-2,3-sialyltransferase 4	11	126355640	126440344	protein coding	1	23.2515	17.9231	21.903	14.6463	19.3647	15.122	25.9404	17.1009	20.921	25.9295	31.0039	22.7664	13.7379	15.965	15.0657	18.1507	32.9984	32.412	17.2958	23.1727	17.1802	20.1907	20.2797	14.8393	29.7807	41.2103	13.2643	19.1065	15.6603	12.2203	14.2845	8.22676	14.7684	15.9551	18.13	14.2345	11.1978	15.3	15.9186	16.5625	33.4879
ABL2	ENSG00000143322	27	ABL proto-oncogene 2, non-receptor tyrosine kinase	1	179099330	179229684	protein coding	-1	89.973	61.735	63.7177	64.4435	41.787	60.4881	66.8464	67.3976	74.7178	69.8102	68.0085	66.3194	52.8379	50.8886	72.3152	60.5024	52.5912	66.9151	57.9917	60.0384	71.7524	67.6389	42.5874	52.9974	60.5883	68.6838	70.4027	48.2689	63.685	67.2116	58.1581	55.5306	74.8267	57.8372	60.7887	55.9213	64.1326	60.1799	76.4093	53.8282	73.0645
TUBA1B	ENSG00000123416	10376	tubulin alpha 1b	12	49127782	49131397	protein coding	-1	225.438	137.41	137.391	111.312	148.802	236.912	130.7	143.849	138.477	116.683	105.013	108.883	143.719	133.707	105.46	103.863	107.245	126.511	119.036	137.983	101.06	107.011	324.476	153.693	164.307	101.063	235.696	176.986	187.923	121.185	239.775	119.288	138.823	127.641	155.705	135.228	224.973	221.34	144.329	127.324	124.819
DENND5B	ENSG00000170456	160518	DENN domain containing 5B	12	31382226	31591136	protein coding	-1	19.2077	18.9188	12.9427	10.7406	16.3071	21.1708	19.9542	17.1009	20.921	13.962	13.0016	14.8476	8.45407	15.965	12.0525	11.0921	4.1248	15.6832	13.2262	7.37314	13.1378	11.1049	56.7832	26.4987	36.9691	23.5487	18.3659	13.0728	11.4842	5.09179	28.5689	22.6236	32.4906	58.8344	27.7282	24.402	22.3955	11.22	21.2248	19.668	20.2957
SNCA	ENSG00000145335	6622	synuclein alpha	4	89700345	89838315	protein coding	-1	14.1531	12.9444	20.9074	19.5283	27.5183	53.4311	5.98625	7.04154	14.9436	8.97559	9.00113	10.8883	16.9081	21.9519	5.02189	7.05862	15.468	6.27329	8.13919	13.693	12.1272	7.06675	12.1678	7.41964	9.24229	12.7556	16.3253	10.056	30.2765	8.14687	9.18286	8.22676	15.753	2.99158	23.4623	44.737	17.3056	28.56	39.2659	18.6328	7.10349
IFI16	ENSG00000163565	3428	interferon gamma inducible protein 16	1	158999968	159055155	protein coding	1	211.285	239.97	268.809	267.538	274.163	229.855	234.461	226.335	196.259	231.371	215.027	228.654	225.09	227.502	198.867	205.708	238.207	213.292	250.28	223.301	185.95	209.983	185.559	225.769	247.488	232.544	231.615	205.143	183.747	191.451	228.551	178.932	243.187	241.321	143.973	208.434	206.65	217.26	161.309	251.543	206.001
SCAI	ENSG00000173611	286205	suppressor of cancer cell invasion	9	124942608	125143528	protein coding	-1	56.6122	33.8547	44.8015	47.8444	30.5759	37.301	39.9083	30.178	38.8533	45.8753	38.0048	43.5531	22.1919	42.9061	45.197	33.2763	24.7488	24.0476	36.6264	26.3326	40.4239	32.3051	28.3916	14.8393	24.6461	43.1727	25.5082	35.1961	27.1444	45.8261	39.7924	19.5386	28.5523	44.8737	26.6617	27.4523	33.5933	65.2799	18.0411	33.125	29.4288
OSTF1	ENSG00000134996	26578	osteoclast stimulating factor 1	9	75088514	75147265	protein coding	1	107.159	109.53	73.6736	72.2549	95.8043	111.903	97.7754	94.5579	112.575	112.694	72.009	88.096	83.4839	83.8165	81.3546	109.913	72.184	102.464	78.3397	122.183	80.8478	74.7056	85.1748	126.134	37.9961	77.5146	97.9516	57.3194	87.6974	81.4687	84.6864	74.0408	83.6878	99.7193	74.6528	82.3568	80.4203	102	66.8582	108.692	105.538
RCHY1	ENSG00000163743	25898	ring finger and CHY zinc finger domain containing 1	4	75479033	75514764	protein coding	-1	25.2733	26.8846	39.8236	42.9624	25.4799	28.2278	27.9358	26.1543	27.8947	32.9105	20.0025	21.7765	20.0784	25.9432	27.1182	28.2345	31.9672	27.1843	23.4002	23.1727	21.2225	23.2193	42.5874	25.4388	17.4576	26.4923	42.8538	27.1513	22.9684	29.5324	42.8534	20.5669	26.5832	33.9045	18.13	36.603	16.2877	57.1199	5.3062	19.668	28.414
WDR97	ENSG00000179698	340390	WD repeat domain 97	8	144107726	144118328	protein coding	1	30.328	15.9316	15.9294	18.5519	15.2879	18.1464	13.9679	19.1128	14.9436	17.9512	17.0021	9.89842	16.9081	17.9607	17.0744	14.1172	4.1248	8.36439	19.3306	16.8529	17.1802	15.143	17.2378	15.8992	15.4038	18.6428	19.3863	17.0952	34.4526	20.3672	14.2845	21.5952	18.7067	8.97473	28.7947	23.3853	6.10787	19.38	50.9396	16.5625	28.414
SPN	ENSG00000197471	6693	sialophorin	16	29662979	29670876	protein coding	1	856.26	697.008	717.82	640.53	663.496	798.442	846.056	823.86	679.434	758.936	788.099	727.534	572.763	608.667	687.999	706.87	924.986	1050.78	680.64	904.789	608.38	756.142	718.916	992.112	650.041	690.763	724.434	681.799	656.687	860.513	606.069	651.971	626.182	701.026	648.413	543.961	838.814	693.599	614.458	552.774	626.122
MON1B	ENSG00000103111	22879	MON1 homolog B, secretory trafficking associated	16	77190835	77202398	protein coding	1	167.815	120.483	143.365	141.58	130.457	161.302	141.675	154.914	126.522	149.593	158.02	140.558	144.776	145.681	129.565	158.315	157.773	148.468	145.488	159.049	152.6	134.268	152.098	196.091	123.23	166.804	159.171	122.684	175.395	159.882	136.723	157.337	168.36	145.59	158.904	148.446	102.816	237.66	127.349	141.817	122.789
MTERF1	ENSG00000127989	7978	mitochondrial transcription termination factor 1	7	91692008	91880702	protein coding	-1	18.1968	19.9145	21.903	29.2925	23.4415	20.1627	17.9587	18.1068	19.9248	12.9647	27.0034	20.7867	22.1919	22.9498	16.07	17.1424	22.6864	18.8199	12.2088	16.8529	18.1908	19.1812	18.2517	23.3189	4.10768	21.5864	14.2846	12.0672	11.4842	24.4406	12.2438	21.5952	13.7839	16.9523	13.8641	20.335	25.4495	48.9599	13.7961	17.5977	17.2513
SCAF4	ENSG00000156304	57466	SR-related CTD associated factor 4	21	31671000	31732118	protein coding	-1	68.7434	140.397	154.316	148.415	161.033	108.879	158.636	162.961	126.522	138.623	190.024	136.598	147.946	147.677	142.622	169.407	153.649	149.513	162.784	146.409	147.547	164.554	80.1049	128.254	73.9383	163.86	95.911	98.5491	147.206	153.772	111.215	171.734	119.132	107.697	127.976	97.608	110.96	120.36	171.921	172.871	121.774
STMN3	ENSG00000197457	50861	stathmin 3	20	63639705	63657682	protein coding	-1	37.4045	87.6239	69.6912	88.854	49.9406	47.3823	80.8143	94.5579	81.6915	75.7939	83.0104	91.0655	81.3704	84.8143	99.4334	87.7285	52.5912	83.6439	91.5659	92.6909	120.261	133.259	36.5035	46.6377	83.1806	100.082	82.6467	81.4538	127.37	91.6522	61.2191	100.778	88.6106	115.674	98.1152	101.675	75.3304	73.4399	58.3682	51.7579	65.961
PTPN7	ENSG00000143851	5778	protein tyrosine phosphatase non-receptor type 7	1	202147013	202161588	protein coding	-1	57.6232	83.641	91.5942	85.9247	50.9598	79.6426	95.78	99.5875	82.6877	98.7315	88.011	78.1975	64.4623	60.8667	70.3065	76.6364	78.3711	105.6	70.2005	90.5843	101.06	81.7724	69.965	115.534	77.019	78.4958	63.2604	62.3474	81.4333	77.3952	66.3207	61.7007	85.6569	74.7894	78.9187	81.34	81.4383	49.9799	67.9194	53.8282	46.6801
BACH2	ENSG00000112182	60468	BTB domain and CNC homolog 2	6	89926528	90296843	protein coding	-1	21.2296	54.7649	66.7045	78.1134	58.0941	55.4474	76.8235	88.5222	56.7855	46.8726	86.0108	77.2077	56.0082	60.8667	105.46	86.7202	52.5912	56.4596	69.1831	65.3049	113.187	104.992	31.4336	34.9783	69.8306	77.5146	86.728	75.4202	140.942	113.038	79.5848	90.4943	85.6569	56.84	168.502	117.943	51.9169	78.5399	84.8993	72.461	67.9906
ZC3H13	ENSG00000123200	23091	zinc finger CCCH-type containing 13	13	45954465	46052759	protein coding	-1	151.64	137.41	138.387	140.604	123.323	121.984	164.622	140.831	122.537	134.634	141.018	145.507	141.606	124.727	111.486	132.097	138.181	144.286	135.314	135.876	132.388	150.421	142.972	135.673	101.665	147.18	135.704	115.644	122.15	157.846	118.357	123.401	130.947	115.674	87.4505	128.111	118.085	164.22	117.798	144.922	130.907
SLC2A1	ENSG00000117394	6513	solute carrier family 2 member 1	1	42925353	42958893	protein coding	-1	70.7653	77.6666	55.753	58.585	49.9406	40.3254	61.8579	63.3739	59.7743	84.7695	69.0086	69.289	32.7595	46.8973	52.2277	50.4187	41.248	80.5073	61.0439	75.838	56.5934	65.6198	41.5734	81.6161	53.3999	77.5146	56.1181	54.3026	56.3769	53.973	32.6502	51.4172	62.0274	36.8961	72.5199	63.0385	32.5753	54.0599	58.3682	50.7227	52.7688
CLEC7A	ENSG00000172243	64581	C-type lectin domain containing 7A	12	10116777	10130258	protein coding	-1	167.815	223.043	234.959	241.175	339.392	293.367	222.489	234.383	257.029	274.254	175.022	159.365	309.63	271.406	158.692	210.75	248.519	215.383	246.21	190.648	215.257	146.383	242.343	213.05	135.554	157.973	260.184	242.35	224.464	160.901	249.978	273.54	172.298	136.615	159.97	203.35	257.549	194.82	295.025	311.582	221.223
DR1	ENSG00000117505	1810	down-regulator of transcription 1	1	93345907	93369493	protein coding	1	148.607	166.286	173.233	182.59	149.822	163.318	155.642	142.843	150.432	157.572	133.017	148.476	161.684	153.664	122.534	143.189	122.713	139.058	130.227	145.356	142.494	152.44	133.846	172.772	179.711	166.804	160.192	137.768	153.47	153.772	154.068	149.11	151.623	159.551	161.037	176.915	111.978	244.8	147.512	158.379	145.114
MRPL44	ENSG00000135900	65080	mitochondrial ribosomal protein L44	2	223957463	223967714	protein coding	1	16.1749	22.9017	19.9118	14.6463	17.3263	16.1302	22.9473	20.1187	21.9172	14.9593	24.003	18.807	23.2487	18.9585	20.0876	15.1256	12.3744	16.7288	23.4002	25.2793	18.1908	16.1526	25.3497	20.139	31.8345	12.7556	20.4066	24.1345	22.9684	21.3855	37.7518	19.5386	16.7376	6.98035	18.13	21.3518	23.4135	22.44	19.1023	30.0196	23.34
MINK1	ENSG00000141503	50488	misshapen like kinase 1	17	4833340	4898061	protein coding	1	384.154	294.735	297.681	303.666	291.49	335.709	343.212	349.059	332.743	325.116	364.046	327.638	337.106	283.38	331.445	310.579	358.857	401.491	340.829	378.137	428.493	360.404	417.762	412.32	455.953	355.194	449.965	393.191	365.406	307.544	359.152	307.475	482.436	496.602	427.654	417.884	418.389	397.799	468.007	325.039	328.79
ELK3	ENSG00000111145	2004	ETS transcription factor ELK3	12	96194375	96269824	protein coding	1	45.492	80.6538	82.6339	84.9483	80.5164	75.6101	82.8098	85.5044	84.6802	76.7912	58.0073	76.2178	91.938	88.8056	81.3546	77.6448	68.0592	62.7329	80.3745	105.331	66.6994	81.7724	49.6853	96.4553	45.1845	71.6274	82.6467	59.3306	69.9491	75.3585	66.3207	67.8708	78.765	70.8007	57.5893	58.9715	84.4922	50.9999	79.5931	101.445	67.9906
DYRK1A	ENSG00000157540	1859	dual specificity tyrosine phosphorylation regulated kinase 1A	21	37365573	37526358	protein coding	1	355.848	315.645	344.474	351.51	319.008	292.359	354.186	302.786	315.807	292.205	331.041	332.587	307.517	317.305	365.594	338.814	309.36	310.528	302.167	297.032	327.434	309.927	379.231	298.906	447.737	333.607	381.603	368.051	367.494	366.609	426.493	325.985	314.075	362.978	302.877	306.042	401.083	372.299	353.393	284.668	366.337
PRKDC	ENSG00000253729	5591	protein kinase, DNA-activated, catalytic subunit	8	47773111	47960178	protein coding	-1	410.439	392.316	422.13	417.907	363.853	382.083	419.037	414.445	441.333	376.975	423.053	416.724	393.114	387.152	424.852	400.324	379.481	391.035	399.838	369.71	337.539	308.918	438.042	326.464	505.245	417.009	359.156	413.303	396.726	374.756	420.371	357.864	414.501	372.95	373.264	405.683	459.108	423.299	402.21	403.711	432.298
ZFP62	ENSG00000196670	643836	ZFP62 zinc finger protein	5	180847611	180861285	protein coding	-1	42.4592	48.7906	47.7883	60.5379	33.6334	51.4149	48.8877	52.3086	49.8119	39.8915	53.0066	58.4007	39.1001	53.882	54.2364	58.4857	46.404	54.3685	51.8873	49.5054	50.5299	56.534	41.5734	45.5778	74.9652	58.8719	73.4637	39.2185	42.8047	46.8445	55.0972	37.0204	43.3207	50.8568	30.9276	73.206	40.7191	81.5999	39.2659	40.3711	43.6357
SAP18	ENSG00000150459	10284	Sin3A associated protein 18	13	21140119	21149097	protein coding	1	43.4701	60.7393	50.7751	65.4199	68.2861	47.3823	62.8556	46.273	56.7855	42.8834	64.008	59.3905	91.938	68.8493	51.2233	60.5024	69.0904	55.4141	62.0613	83.2111	54.5723	71.677	108.497	71.0166	64.696	52.0035	102.033	62.3474	79.3453	72.3034	105.093	74.0408	68.9194	52.8512	49.0576	89.474	103.834	59.1599	62.6132	57.9688	54.7984
ADRB2	ENSG00000169252	154	adrenoceptor beta 2	5	148826611	148828623	protein coding	1	44.481	63.7265	58.7398	62.4907	36.691	30.244	51.8808	52.3086	50.8081	60.8346	62.0078	58.4007	33.8163	45.8995	37.162	47.3936	55.6848	72.1429	48.8351	54.7719	38.4027	50.4768	37.5175	51.9375	37.9961	59.8531	21.4269	40.2241	41.7607	43.7894	44.894	24.6803	31.506	23.9326	37.3264	48.804	27.4854	22.44	28.6535	34.1602	24.3548
MR1	ENSG00000153029	3140	major histocompatibility complex, class I-related	1	181033374	181061938	protein coding	1	76.8309	87.6239	101.55	102.524	132.495	94.7646	92.7868	83.4926	82.6877	95.7397	86.0108	115.812	118.357	120.736	79.3459	94.7872	105.182	92.0083	109.879	108.49	104.092	102.973	65.9091	93.2755	103.719	72.6086	86.728	72.4034	60.553	68.23	83.6661	117.231	83.6878	86.7558	73.5864	66.0888	58.0248	73.4399	63.6744	99.3751	84.2271
MICU2	ENSG00000165487	221154	mitochondrial calcium uptake 2	13	21492691	21604181	protein coding	-1	24.2624	28.8761	31.8589	36.1274	34.6526	37.301	27.9358	24.1424	30.8834	38.8942	25.0031	27.7156	31.7028	39.9126	32.1401	30.2512	42.2792	25.0932	29.5046	30.5459	30.3179	22.2098	38.5315	14.8393	48.2653	24.5299	46.9352	21.1177	29.2325	28.514	35.7111	28.7937	39.3825	26.9242	24.5288	45.7538	54.9708	20.4	26.531	30.0196	37.547
ATAD2B	ENSG00000119778	54454	ATPase family AAA domain containing 2B	2	23748664	23927123	protein coding	-1	188.034	150.355	156.308	178.684	178.359	169.367	171.606	157.932	157.406	161.561	171.021	166.293	166.968	189.585	194.849	155.29	177.366	162.06	161.766	120.077	194.035	117.106	200.769	120.834	141.715	201.146	179.578	187.042	131.546	133.405	156.109	160.422	168.36	209.41	122.644	236.903	191.38	309.06	130.533	134.57	198.898
HEATR3	ENSG00000155393	55027	HEAT repeat containing 3	16	50065967	50107272	protein coding	1	74.809	53.7692	60.7309	57.6086	75.4204	94.7646	61.8579	74.4392	57.7818	51.859	80.01	76.2178	77.1434	74.8362	61.2671	51.4271	97.9639	67.9607	49.8525	55.8252	53.5617	51.4863	98.3567	60.4171	86.2613	55.9283	91.8297	92.5155	72.0372	64.1566	59.1785	56.559	66.9502	86.7558	65.0546	71.1725	80.4203	78.5399	70.0419	63.1446	70.0201
ECSIT	ENSG00000130159	51295	ECSIT signaling integrator	19	11505929	11529172	protein coding	-1	27.2952	29.8718	28.8721	23.434	26.4991	37.301	26.9381	33.1958	31.8796	26.9268	40.005	35.6343	38.0433	29.9345	34.1489	24.201	47.4352	29.2754	30.522	42.1322	30.3179	36.3433	9.12587	55.1173	34.9153	33.3607	56.1181	28.1569	42.8047	40.7343	38.7721	28.7937	42.3362	26.9242	55.4564	37.6198	12.2157	12.24	33.9597	31.0547	33.4879
OTUD3	ENSG00000169914	23252	OTU deubiquitinase 3	1	19882395	19912945	protein coding	1	58.6341	37.8376	41.8147	43.9388	35.6718	58.4718	45.8946	51.3027	41.842	31.9132	44.0055	35.6343	35.9298	37.917	45.197	38.3182	51.56	47.0497	33.5742	27.3859	39.4133	38.3623	60.8392	56.1773	136.58	40.2291	49.9961	64.3586	37.5846	34.6242	60.1988	39.0771	64.9811	67.8091	37.3264	35.5863	70.2405	42.8399	22.2861	31.0547	35.5175
POLR3D	ENSG00000168495	661	RNA polymerase III subunit D	8	22245133	22254601	protein coding	1	88.9621	53.7692	49.7795	50.7737	46.883	50.4067	56.8694	51.3027	52.8006	54.8509	57.0071	47.5124	31.7028	62.8624	59.2583	52.4354	56.716	63.7785	44.7655	50.5587	54.5723	68.6484	64.8951	51.9375	102.692	50.0411	54.0775	38.2129	64.729	56.0097	38.7721	42.1621	61.0429	48.8624	66.1211	64.0553	55.9888	21.42	41.3884	63.1446	52.7688
MFSD9	ENSG00000135953	84804	major facilitator superfamily domain containing 9	2	102714630	102736888	protein coding	-1	15.164	20.9102	20.9074	15.6227	14.2687	22.179	18.9565	20.1187	17.9323	17.9512	15.0019	20.7867	12.6811	15.965	19.0832	21.1759	18.5616	10.4555	10.174	20.0128	30.3179	21.2002	18.2517	25.4388	39.023	26.4923	11.2236	20.1121	12.5282	13.2387	21.4267	17.4819	18.7067	25.927	20.2629	28.469	11.1978	22.44	7.42868	10.3516	19.2809
MYCBP	ENSG00000214114	26292	MYC binding protein	1	38862493	38873368	protein coding	-1	3.0328	9.95726	9.95589	15.6227	14.2687	17.1383	10.9748	14.0831	11.9549	6.98102	7.00088	6.9289	12.6811	13.9694	11.0482	12.1005	5.156	8.36439	10.174	6.31983	6.06358	13.124	16.2238	13.7793	16.4307	7.84958	11.2236	7.03922	7.30812	13.2387	13.2641	8.22676	11.8147	9.97193	4.26588	12.201	1.01798	18.36	3.18372	11.3867	9.13306
SDF4	ENSG00000078808	51150	stromal cell derived factor 4	1	1216931	1232031	protein coding	-1	131.421	120.483	108.519	87.8775	112.111	107.87	99.7708	109.647	110.582	113.691	127.016	112.842	129.981	116.744	111.486	112.938	142.306	169.379	143.453	160.102	127.335	128.211	139.93	180.191	121.177	137.368	156.11	135.756	154.514	169.047	164.271	152.195	161.468	141.601	150.372	120.993	185.272	144.84	149.635	114.902	121.774
ZNF749	ENSG00000186230	388567	zinc finger protein 749	19	57435325	57447101	protein coding	1	5.05466	14.9359	15.9294	12.6934	11.2111	10.0813	16.961	17.1009	8.96614	8.97559	11.0014	15.8375	21.1352	23.9476	14.0613	23.1926	8.24959	13.5921	12.2088	7.37314	16.1696	27.2575	10.1399	9.53954	25.673	28.4547	16.3253	22.1233	11.4842	16.2937	10.2032	4.11338	14.7684	10.9691	6.39882	31.5193	9.16181	3.06	15.9186	11.3867	12.1774
CTNNBIP1	ENSG00000178585	56998	catenin beta interacting protein 1	1	9848276	9910336	protein coding	-1	25.2733	30.8675	27.8765	17.5755	26.4991	37.301	28.9335	35.2077	31.8796	27.9241	28.0035	25.7359	40.1568	24.9454	32.1401	33.2763	27.8424	29.2754	33.5742	31.5992	33.3497	16.1526	26.3636	45.5778	21.5653	25.5111	32.6505	21.1177	42.8047	34.6242	20.4064	34.9637	22.6449	33.9045	35.1935	26.4355	26.4674	14.28	25.4698	25.8789	34.5027
C11orf24	ENSG00000171067	53838	chromosome 11 open reading frame 24	11	68261338	68272001	protein coding	-1	15.164	22.9017	21.903	14.6463	18.3455	20.1627	27.9358	29.1721	28.8909	28.9214	21.0026	24.7461	17.9649	29.9345	20.0876	22.1842	17.5304	21.9565	23.4002	34.7591	13.1378	28.267	15.2098	25.4388	4.10768	26.4923	5.10165	12.0672	19.8363	20.3672	19.386	28.7937	14.7684	14.9579	28.7947	23.3853	5.08989	29.58	9.55117	19.668	13.1922
H1-10	ENSG00000184897	8971	H1.10 linker histone	3	129314771	129316286	protein coding	-1	69.7544	139.402	115.488	91.7832	119.246	100.813	134.691	119.706	148.439	122.666	122.015	90.0756	150.06	107.764	169.74	143.189	125.806	161.015	129.21	165.369	111.166	131.24	119.65	219.409	117.069	86.3454	108.155	93.5211	210.891	187.378	162.231	185.102	153.592	104.705	207.961	106.759	127.247	74.4599	178.288	156.309	119.745
ALS2CL	ENSG00000178038	259173	ALS2 C-terminal like	3	46668995	46693704	protein coding	-1	16.1749	36.8419	35.8412	45.8916	33.6334	47.3823	38.9106	42.2493	33.8721	30.9159	48.006	68.2991	39.1001	38.9148	62.2714	54.4522	28.8736	51.2319	66.1309	49.5054	61.6464	82.7819	43.6014	59.3571	36.9691	37.2855	53.0571	63.353	69.9491	76.3769	73.4629	54.5023	37.4134	47.8652	61.8552	74.2228	46.827	33.66	52.0008	46.5821	38.5618
EIF3E	ENSG00000104408	3646	eukaryotic translation initiation factor 3 subunit E	8	108162787	108443496	protein coding	-1	173.88	208.107	204.096	245.081	238.492	206.668	226.48	152.902	170.357	192.477	174.022	194.009	233.544	184.596	218.954	249.068	168.085	108.737	172.958	167.476	141.484	209.983	178.462	204.57	259.811	159.935	209.168	169.947	161.823	220.984	285.689	212.867	132.916	160.548	139.707	206.4	176.11	199.92	143.267	233.946	178.602
USB1	ENSG00000103005	79650	U6 snRNA biogenesis phosphodiesterase 1	16	57999546	58021618	protein coding	1	96.0386	67.7094	58.7398	55.6558	63.1901	61.4962	57.8671	72.4273	62.763	67.8156	60.0075	61.3702	63.4055	55.8777	50.2189	63.5276	55.6848	67.9607	61.0439	64.2516	58.6146	68.6484	34.4755	83.736	63.6691	55.9283	55.0978	54.3026	69.9491	90.6339	57.1378	65.8141	61.0429	41.8821	52.257	30.5025	52.9349	35.6999	45.6334	93.1642	64.9462
PCYT2	ENSG00000185813	5833	phosphate cytidylyltransferase 2, ethanolamine	17	81900958	81911432	protein coding	-1	31.3389	40.8248	34.8456	36.1274	30.5759	30.244	32.9244	40.2374	37.857	40.8888	36.0045	35.6343	36.9866	34.9235	38.1664	32.268	29.9048	58.5507	28.4872	51.612	31.3285	48.4577	20.2797	40.2781	74.9652	31.3983	24.4879	37.2073	41.7607	34.6242	16.3251	42.1621	58.0892	45.8709	38.3929	35.5863	21.3775	47.9399	41.3884	31.0547	26.3844
EI24	ENSG00000149547	9538	EI24 autophagy associated transmembrane protein	11	125569280	125584684	protein coding	1	23.2515	33.8547	28.8721	28.3161	31.595	42.3416	30.9289	32.1899	26.8984	30.9159	24.003	28.7054	36.9866	29.9345	31.1357	32.268	25.78	25.0932	30.522	33.7058	25.2649	25.2384	31.4336	31.7985	34.9153	34.3419	36.7319	24.1345	36.5406	41.7527	47.955	33.9354	42.3362	46.8681	29.8611	41.6868	18.3236	49.9799	21.2248	33.125	23.34
FPR2	ENSG00000171049	2358	formyl peptide receptor 2	19	51752026	51770531	protein coding	1	12.1312	22.9017	26.8809	26.3633	35.6718	42.3416	30.9289	28.1662	29.8871	27.9241	23.0029	28.7054	38.0433	33.9257	23.1007	21.1759	59.8096	30.3209	19.3306	37.919	22.2331	25.2384	19.2657	56.1773	37.9961	27.4735	29.5896	24.1345	22.9684	26.4773	43.8737	29.822	25.5986	47.8652	13.8641	13.2178	33.5933	47.9399	18.0411	48.6524	40.5914
RASAL3	ENSG00000105122	64926	RAS protein activator like 3	19	15451624	15464544	protein coding	-1	345.739	315.645	278.765	271.444	231.357	239.936	300.31	346.042	308.834	320.13	352.044	283.095	228.26	262.425	336.467	285.37	375.357	488.271	287.924	373.923	323.391	388.671	220.035	456.838	237.219	330.664	261.204	286.597	375.846	377.811	162.231	236.519	403.671	314.116	330.605	280.623	171.02	166.26	362.944	269.141	223.253
ZC3H14	ENSG00000100722	79882	zinc finger CCCH-type containing 14	14	88562970	88627596	protein coding	1	76.8309	64.7222	70.6868	82.019	81.5356	76.6182	70.8373	60.3561	74.7178	66.8183	66.0083	81.1671	86.6542	60.8667	69.3021	83.695	75.2775	51.2319	79.3571	53.7186	81.8584	85.8105	54.7552	66.7768	94.4767	85.3642	96.9313	64.3586	49.0688	63.1382	72.4426	69.9275	71.8731	41.8821	76.7858	58.9715	78.3843	65.2799	70.0419	69.3555	71.0349
ITPRIPL2	ENSG00000205730	162073	ITPRIP like 2	16	19113932	19121629	protein coding	1	78.8528	65.7179	54.7574	54.6794	84.5932	76.6182	44.8969	52.3086	61.7667	59.8373	50.0063	57.4108	80.3137	64.858	46.2014	63.5276	46.404	50.1863	54.9395	52.6653	53.5617	60.5721	80.1049	91.1556	72.9114	47.0975	53.0571	54.3026	55.3329	59.0648	68.3613	92.551	46.2744	41.8821	63.9882	66.0888	86.5282	79.5599	42.4496	71.4258	64.9462
RASGRP1	ENSG00000172575	10125	RAS guanyl releasing protein 1	15	38488103	38565575	protein coding	-1	181.968	228.021	257.858	253.868	164.09	128.033	254.416	208.228	201.24	203.447	269.034	236.572	146.889	175.616	249.086	198.65	206.24	155.787	164.819	167.476	243.554	271.565	131.818	171.712	234.138	243.337	131.623	197.098	179.571	224.039	153.048	161.45	207.743	218.385	161.037	157.596	142.517	107.1	149.635	191.504	124.819
ADA	ENSG00000196839	100	adenosine deaminase	20	44584896	44652252	protein coding	-1	12.1312	41.8205	32.8544	31.2453	40.7678	38.3091	45.8946	49.2908	36.8608	37.897	54.0068	54.4413	30.646	28.9367	40.1751	40.335	39.1856	74.234	48.8351	43.1855	43.4557	49.4672	29.4056	37.0982	24.6461	36.3043	25.5082	34.1905	46.9808	38.6976	23.4673	33.9354	42.3362	69.8035	41.5923	16.268	7.12585	49.9799	30.776	31.0547	35.5175
RBM23	ENSG00000100461	55147	RNA binding motif protein 23	14	22893204	22919182	protein coding	-1	102.104	176.243	168.255	145.486	161.033	173.399	153.647	175.033	154.417	165.55	144.018	184.111	161.684	170.626	163.714	174.449	154.68	149.513	168.888	173.795	183.929	158.497	154.126	163.232	166.361	149.142	166.314	169.947	154.514	175.158	141.824	187.159	143.746	169.523	158.904	129.127	108.924	164.22	134.778	180.117	167.439
NOTCH2NLC	ENSG00000286219	100996717	notch 2 N-terminal like C	1	149390621	149471833	protein coding	1	76.8309	51.7777	70.6868	107.406	72.3629	55.4474	62.8556	69.4095	76.7103	88.7587	65.0081	79.1874	59.1785	62.8624	86.3765	63.5276	85.5895	61.6874	45.7829	45.2921	71.7524	50.4768	41.5734	31.7985	95.5036	93.2138	69.3824	86.4818	56.3769	48.8812	81.6255	59.644	83.6878	81.7698	51.1905	56.938	102.816	103.02	71.1031	68.3204	112.641
MANBA	ENSG00000109323	4126	mannosidase beta	4	102630770	102760994	protein coding	-1	145.574	96.5854	99.5589	108.382	133.515	131.057	87.7983	89.5282	108.59	119.675	94.0118	103.933	126.811	122.731	97.4247	112.938	121.682	98.2816	115.983	105.331	106.113	76.7247	112.552	109.175	131.446	96.1574	111.216	100.56	83.5213	77.3952	125.499	143.968	106.333	87.7529	119.445	97.608	67.1866	103.02	65.7969	99.3751	135.981
NCOA3	ENSG00000124151	8202	nuclear receptor coactivator 3	20	47501887	47656877	protein coding	1	393.253	350.496	343.478	373.968	346.526	336.717	340.218	353.083	337.725	340.075	329.041	321.699	368.809	345.244	352.537	367.048	336.171	256.159	343.881	289.659	339.561	308.918	469.476	340.244	410.768	374.818	419.355	372.073	302.765	300.416	389.762	321.872	480.466	560.422	346.602	346.712	308.447	313.14	296.086	357.129	366.337
TIMM17A	ENSG00000134375	10440	translocase of inner mitochondrial membrane 17A	1	201955503	201970664	protein coding	1	20.2187	23.8974	15.9294	22.4576	19.3647	32.2603	25.9404	19.1128	16.936	22.9376	23.0029	15.8375	25.3622	20.9541	21.0919	18.1507	22.6864	19.8654	24.4176	18.9595	18.1908	25.2384	39.5455	23.3189	9.24229	19.624	24.4879	26.1457	26.1004	12.2203	19.386	11.3118	30.5214	23.9326	22.3959	14.2345	47.845	31.62	25.4698	25.8789	22.3253
NEU3	ENSG00000162139	10825	neuraminidase 3	11	74988279	75018893	protein coding	1	113.224	67.7094	63.7177	70.302	58.0941	66.5369	60.8602	64.3798	73.7216	65.821	68.0085	57.4108	63.4055	60.8667	59.2583	60.5024	81.4647	63.7785	73.2527	58.9851	85.9008	53.5054	60.8392	44.5178	59.5614	64.7591	73.4637	88.4931	52.2008	67.2116	63.2597	67.8708	73.8422	97.7249	75.7193	63.0385	89.5821	31.62	63.6744	69.3555	64.9462
GLT1D1	ENSG00000151948	144423	glycosyltransferase 1 domain containing 1	12	128853427	128984968	protein coding	1	78.8528	53.7692	47.7883	46.868	69.3053	79.6426	44.8969	55.3264	40.8457	44.878	38.0048	47.5124	84.5407	51.8864	62.2714	60.5024	50.5288	52.2774	66.1309	62.145	41.4345	25.2384	71.993	71.0166	84.2075	26.4923	102.033	62.3474	65.7731	56.0097	67.341	76.0975	45.2899	49.8596	79.9852	77.273	57.0068	68.3399	101.879	66.2501	56.8279
CBX5	ENSG00000094916	23468	chromobox 5	12	54230942	54280133	protein coding	-1	229.482	163.299	145.356	164.038	150.841	163.318	178.59	158.938	150.432	123.664	161.02	189.06	135.265	145.681	174.762	173.44	127.869	128.603	118.018	130.61	170.791	151.43	179.476	135.673	165.334	187.409	156.11	143.801	158.691	172.103	160.19	154.252	156.545	194.453	141.84	153.529	206.65	185.64	132.655	165.625	134.966
ZNF189	ENSG00000136870	7743	zinc finger protein 189	9	101398851	101410660	protein coding	1	12.1312	22.9017	26.8809	39.0567	26.4991	35.2847	26.9381	25.1484	25.9022	27.9241	21.0026	28.7054	20.0784	34.9235	23.1007	23.1926	25.78	27.1843	22.3828	23.1727	20.2119	41.3909	24.3357	40.2781	21.5653	30.4171	49.9961	17.0952	22.9684	30.5507	9.18286	19.5386	27.5677	26.9242	21.3294	12.201	57.0068	18.36	12.7349	26.9141	26.3844
FXR2	ENSG00000129245	9513	FMR1 autosomal homolog 2	17	7591230	7614897	protein coding	-1	60.656	47.7948	44.8015	39.0567	43.8254	48.3905	46.8923	69.4095	40.8457	44.878	48.006	52.4616	49.6677	45.8995	45.197	45.3768	67.028	61.6874	43.7481	61.0917	58.6146	53.5054	64.8951	56.1773	51.346	52.0035	46.9352	53.297	49.0688	65.1749	66.3207	42.1621	57.1046	45.8709	49.0576	52.871	51.9169	88.7399	36.0822	47.6172	42.621
DUSP5	ENSG00000138166	1847	dual specificity phosphatase 5	10	110497907	110511533	protein coding	1	49.5357	22.9017	36.8368	28.3161	32.6142	42.3416	35.9175	27.1602	27.8947	34.9051	27.0034	28.7054	43.3271	40.9104	15.0657	21.1759	51.56	59.5963	26.4524	38.9723	16.1696	15.143	68.9511	86.9158	44.1576	46.1163	41.8335	52.2914	28.1885	28.514	34.6908	29.822	78.765	60.8287	28.7947	5.08375	29.5214	25.5	16.9799	44.5118	50.7392
GGA1	ENSG00000100083	26088	golgi associated, gamma adaptin ear containing, ARF binding protein 1	22	37608474	37633564	protein coding	1	171.859	107.538	95.5766	89.8304	90.7084	76.6182	99.7708	129.766	110.582	105.713	130.016	114.822	127.868	94.7925	106.464	98.8206	103.12	146.377	119.036	116.917	121.272	113.068	90.2448	132.494	115.015	91.2514	89.789	92.5155	131.546	128.313	78.5645	117.231	120.117	151.573	141.84	90.4908	72.2765	76.4999	119.92	97.3048	102.493
SASH3	ENSG00000122122	54440	SAM and SH3 domain containing 3	X	129779949	129795201	protein coding	1	200.165	309.671	298.677	260.703	292.509	250.017	329.244	354.089	292.894	326.113	302.038	291.014	275.814	253.445	259.13	279.32	352.67	414.037	329.637	367.604	278.925	297.813	251.469	483.337	199.223	296.322	233.655	259.446	329.909	351.334	195.901	256.058	280.6	296.166	350.868	209.451	228.027	216.24	380.985	314.688	268.918
FOXK1	ENSG00000164916	221937	forkhead box K1	7	4682295	4771442	protein coding	1	352.816	278.803	266.818	213.835	233.396	296.392	288.338	265.567	280.939	263.284	297.037	284.085	250.452	300.342	316.379	291.42	245.425	300.073	287.924	282.286	335.518	263.489	288.986	328.584	333.749	233.525	309.16	309.726	368.538	367.627	276.506	264.285	273.708	320.099	380.729	350.779	266.71	191.76	369.312	244.297	286.169
UBASH3A	ENSG00000160185	53347	ubiquitin associated and SH3 domain containing A	21	42403447	42447684	protein coding	1	28.3061	81.6495	96.5722	102.524	35.6718	37.301	63.8533	63.3739	51.8044	59.8373	67.0084	75.228	67.6326	92.7968	96.4203	84.7034	86.6207	103.509	60.0265	58.9851	124.303	136.287	35.4895	74.1964	43.1307	60.8343	33.6709	69.3866	84.5654	94.7073	38.7721	61.7007	109.286	96.7277	104.514	97.608	50.8989	52.0199	76.4093	66.2501	41.6062
OTUD4	ENSG00000164164	54726	OTU deubiquitinase 4	4	145110838	145180589	protein coding	-1	142.542	133.427	148.343	155.25	134.534	130.049	148.658	128.76	131.503	133.637	149.019	136.598	122.584	120.736	138.604	121.005	129.931	115.01	128.192	123.237	111.166	140.325	149.056	110.235	227.976	145.217	129.582	123.689	126.326	132.387	140.804	105.92	120.117	124.649	103.448	107.776	119.103	87.7199	118.859	112.832	136.996
KPNA2	ENSG00000182481	3838	karyopherin subunit alpha 2	17	68035636	68047364	protein coding	1	12.1312	24.8931	29.8677	22.4576	30.5759	23.1871	21.9496	22.1306	15.9398	19.9458	30.0038	21.7765	31.7028	18.9585	19.0832	20.1675	44.3416	23.0021	20.348	29.4926	26.2755	15.143	28.3916	31.7985	15.4038	31.3983	21.4269	30.1681	33.4085	27.4957	19.386	14.3968	27.5677	26.9242	13.8641	10.1675	40.7191	28.56	29.7147	25.8789	28.414
NCOA7	ENSG00000111912	135112	nuclear receptor coactivator 7	6	125781161	125932034	protein coding	1	67.7325	77.6666	86.6163	87.8775	70.3245	67.545	81.812	78.4629	69.7366	76.7912	78.0098	87.1061	59.1785	76.8318	76.3327	75.628	74.2464	66.9151	65.1135	69.5182	67.71	85.8105	108.497	91.1556	99.6113	89.289	72.4434	86.4818	55.3329	62.1199	48.9753	48.3322	63.9966	87.7529	52.257	77.273	76.3484	124.44	57.307	64.1797	66.9758
S100A8	ENSG00000143546	6279	S100 calcium binding protein A8	1	153390032	153391073	protein coding	-1	439.756	635.273	315.602	375.921	464.753	389.14	338.223	371.19	361.634	378.97	300.038	420.683	504.074	434.05	336.467	463.852	575.409	371.17	497.508	505.587	359.773	449.243	326.504	384.761	308.076	212.92	311.201	331.849	398.814	556.024	507.098	604.667	203.804	269.242	275.149	319.26	358.328	390.659	370.373	574.512	349.086
DGLUCY	ENSG00000133943	80017	D-glutamate cyclase	14	91060333	91225632	protein coding	1	141.531	137.41	145.356	133.769	150.841	145.171	136.686	157.932	164.379	152.585	132.017	160.354	154.287	153.664	137.6	158.315	178.397	193.427	129.21	122.183	128.346	130.23	95.3147	153.693	107.827	164.841	112.236	132.74	109.622	105.909	82.6458	124.43	154.576	168.526	134.375	93.541	95.69	92.8199	102.94	145.957	148.159
GMCL1	ENSG00000087338	64395	germ cell-less 1, spermatogenesis associated	2	69829660	69881384	protein coding	1	25.2733	29.8718	30.8633	32.2218	19.3647	23.1871	34.9198	20.1187	32.8758	32.9105	32.004	29.6953	14.7946	29.9345	32.1401	37.3098	22.6864	25.0932	27.4698	30.5459	36.3815	23.2193	40.5594	28.6186	30.8076	33.3607	31.6302	34.1905	22.9684	50.9179	25.508	24.6803	38.3979	36.8961	25.5953	55.9213	28.5034	29.58	28.6535	33.125	32.4731
ZNF699	ENSG00000196110	374879	zinc finger protein 699	19	9291140	9309838	protein coding	-1	28.3061	24.8931	21.903	31.2453	14.2687	26.2115	24.9427	23.1365	16.936	26.9268	20.0025	23.7562	9.51083	24.9454	27.1182	22.1842	24.7488	25.0932	22.3828	15.7996	24.2543	29.2765	28.3916	34.9783	53.3999	20.6052	21.4269	18.1009	16.7043	26.4773	20.4064	22.6236	16.7376	21.9382	21.3294	22.3685	22.3955	53.0399	8.48993	19.668	16.2366
MAP2K2	ENSG00000126934	5605	mitogen-activated protein kinase kinase 2	19	4090321	4124122	protein coding	-1	161.749	121.479	98.5633	94.7125	98.8619	93.7565	91.7891	100.593	118.552	97.7343	117.015	101.954	115.187	107.764	120.525	123.022	116.526	155.787	137.349	136.93	136.431	123.163	99.3706	161.112	120.15	98.1198	89.789	96.5379	145.118	134.423	92.8489	105.92	135.87	124.649	139.707	99.6415	109.942	61.1999	117.798	122.149	117.715
ZDHHC5	ENSG00000156599	25921	zinc finger DHHC-type palmitoyltransferase 5	11	57667747	57701182	protein coding	1	152.651	141.393	138.387	131.816	148.802	124.001	136.686	175.033	130.507	144.607	119.015	138.578	156.4	148.675	134.587	141.172	119.619	151.605	148.54	168.529	127.335	145.373	121.678	188.671	87.2882	138.349	173.456	146.818	138.854	136.46	149.987	153.223	114.209	115.674	140.774	123.027	150.661	127.5	134.778	157.344	125.833
ZNF318	ENSG00000171467	24149	zinc finger protein 318	6	43307134	43369647	protein coding	-1	158.716	141.393	164.272	183.566	162.052	155.253	171.606	173.021	162.387	165.55	168.021	160.354	147.946	152.666	177.775	183.524	156.742	135.921	153.627	148.516	153.611	154.459	115.594	138.853	220.788	154.048	156.11	151.846	171.219	159.882	156.109	168.649	118.147	116.672	211.161	171.831	187.308	167.28	198.452	129.395	139.026
PNPLA7	ENSG00000130653	375775	patatin like phospholipase domain containing 7	9	137459952	137550402	protein coding	-1	32.3499	29.8718	29.8677	29.2925	36.691	30.244	22.9473	29.1721	40.8457	38.8942	21.0026	17.8172	28.5325	26.941	35.1532	25.2093	27.8424	25.0932	49.8525	22.1194	34.3603	36.3433	7.0979	26.4987	26.6999	26.4923	22.4473	30.1681	33.4085	28.514	27.5486	24.6803	52.1818	50.8568	36.26	25.4188	10.1798	18.36	26.531	11.3867	20.2957
POGZ	ENSG00000143442	23126	pogo transposable element derived with ZNF domain	1	151402724	151459494	protein coding	-1	163.771	221.051	211.065	228.482	197.724	181.464	218.498	220.3	196.259	213.42	205.026	231.623	216.636	217.524	231.007	213.775	216.552	203.882	214.671	206.448	242.543	255.412	154.126	209.87	203.33	200.164	141.826	225.255	183.747	187.378	166.312	175.847	160.484	187.472	184.499	179.965	163.895	232.56	179.35	184.258	178.602
CDK9	ENSG00000136807	1025	cyclin dependent kinase 9	9	127785679	127790792	protein coding	1	176.913	126.457	121.462	108.382	116.188	127.025	140.677	137.813	132.5	125.658	134.017	130.659	142.662	120.736	120.525	124.03	119.619	159.969	115.983	124.29	146.537	134.268	155.14	130.374	92.4229	130.499	166.314	139.779	135.722	113.038	123.458	143.968	153.592	167.528	170.635	117.943	108.924	138.72	162.37	131.465	128.878
DHX36	ENSG00000174953	170506	DEAH-box helicase 36	3	154272546	154324487	protein coding	-1	78.8528	61.735	66.7045	67.3728	60.1325	79.6426	54.8739	42.2493	56.7855	53.8536	64.008	63.3499	56.0082	48.893	68.2977	52.4354	55.6848	40.7764	42.7307	34.7591	69.7312	59.5626	91.2587	63.5969	72.9114	62.7967	59.1791	74.4146	53.2449	57.0281	62.2394	59.644	76.7959	55.8428	38.3929	71.1725	73.2944	67.3199	58.3682	51.7579	58.8575
CD180	ENSG00000134061	4064	CD180 molecule	5	67179613	67196799	protein coding	-1	37.4045	58.7478	40.8192	46.868	76.4396	47.3823	42.9014	70.4154	42.8382	48.8671	21.0026	35.6343	53.8947	49.8908	35.1532	55.4606	30.936	26.1387	52.9047	38.9723	17.1802	19.1812	19.2657	45.5778	19.5115	34.3419	16.3253	27.1513	33.4085	26.4773	38.7721	70.9558	20.6758	33.9045	82.1181	29.4858	47.845	56.0999	21.2248	44.5118	26.3844
DLG4	ENSG00000132535	1742	discs large MAGUK scaffold protein 4	17	7187187	7219836	protein coding	-1	56.6122	53.7692	46.7927	56.6322	72.3629	70.5694	49.8854	61.362	59.7743	64.8237	65.0081	57.4108	81.3704	53.882	51.2233	60.5024	86.6207	84.6895	62.0613	63.1983	86.9114	64.6103	55.7692	89.0357	42.1037	55.9283	72.4434	62.3474	74.1252	49.8996	55.0972	74.0408	59.0737	50.8568	70.387	68.1223	80.4203	81.5999	92.3279	66.2501	71.0349
CCDC149	ENSG00000181982	91050	coiled-coil domain containing 149	4	24803514	24980204	protein coding	-1	65.7106	34.8504	32.8544	32.2218	28.5375	39.3172	17.9587	28.1662	26.8984	31.9132	30.0038	29.6953	31.7028	35.9214	25.1095	31.2596	37.1232	31.3665	42.7307	31.5992	51.5405	28.267	29.4056	31.7985	7.18844	24.5299	39.7929	27.1513	30.2765	27.4957	32.6502	52.4456	35.4442	19.9439	29.8611	40.67	50.8989	48.9599	64.7357	40.3711	39.5766
MRAS	ENSG00000158186	22808	muscle RAS oncogene homolog	3	138347648	138405534	protein coding	1	21.2296	6.97008	15.9294	9.76417	15.2879	15.122	9.97708	16.095	12.9511	14.9593	8.001	7.91874	33.8163	18.9585	6.02627	9.07537	24.7488	12.5466	17.2958	12.6397	5.05299	3.02861	14.1958	31.7985	30.8076	15.6992	19.3863	13.0728	12.5282	7.12851	9.18286	14.3968	7.8765	6.98035	13.8641	12.201	5.08989	9.17999	9.55117	14.4922	18.2661
FAM117A	ENSG00000121104	81558	family with sequence similarity 117 member A	17	49710332	49789180	protein coding	-1	73.7981	113.513	109.515	103.5	100.9	62.5043	112.741	93.5519	94.6426	98.7315	118.015	115.812	79.2569	78.8274	111.486	125.038	80.4335	101.418	136.331	132.716	119.25	110.039	62.8671	105.995	65.7229	92.2326	80.606	79.4426	96.0495	109.983	72.4426	94.6077	74.8267	105.702	108.78	107.776	70.2405	58.1399	125.226	89.0235	67.9906
RNF167	ENSG00000108523	26001	ring finger protein 167	17	4940008	4945222	protein coding	1	97.0496	122.474	106.528	104.477	111.092	93.7565	123.716	118.7	101.616	116.683	109.014	118.781	96.165	86.81	97.4247	117.98	128.9	144.286	121.07	137.983	122.282	130.23	85.1748	121.894	96.5305	102.045	125.501	85.4762	133.634	129.332	113.255	125.458	91.5643	137.613	93.8493	106.759	92.636	128.52	130.533	111.797	92.3454
TREM1	ENSG00000124731	54210	triggering receptor expressed on myeloid cells 1	6	41267926	41286682	protein coding	-1	96.0386	55.7607	69.6912	52.7265	116.188	81.6589	95.78	67.3976	86.6727	79.7831	65.0081	46.5226	185.99	114.749	100.438	69.5778	185.616	100.373	92.5833	113.757	116.219	67.6389	54.7552	77.3763	36.9691	51.0223	67.3418	75.4202	61.597	62.1199	58.1581	75.0692	57.1046	110.688	107.713	75.2395	43.7731	60.1799	66.8582	99.3751	119.745
RSL1D1	ENSG00000171490	26156	ribosomal L1 domain containing 1	16	11833850	11851580	protein coding	-1	84.9184	143.385	139.382	135.722	168.167	139.123	153.647	129.766	136.485	113.691	133.017	132.639	174.365	151.668	134.587	151.256	112.401	110.828	143.453	144.303	138.452	161.526	141.958	173.832	163.28	127.556	190.802	122.684	131.546	174.139	172.434	204.641	64.9811	108.694	121.577	160.647	158.805	132.6	112.492	162.52	151.203
SLC7A5	ENSG00000103257	8140	solute carrier family 7 member 5	16	87830023	87869507	protein coding	-1	13.1421	30.8675	28.8721	22.4576	23.4415	29.2359	36.9152	30.178	23.9097	32.9105	46.0058	30.6851	43.3271	29.9345	39.1707	29.2428	42.2792	42.8675	32.5568	43.1855	49.5193	28.267	48.6713	55.1173	27.7269	45.1351	29.5896	32.1793	31.3205	35.6425	29.5892	26.737	40.3671	28.9186	40.5258	26.4355	42.7551	1.02	36.0822	27.9492	45.6653
LRCH1	ENSG00000136141	23143	leucine rich repeats and calponin homology domain containing 1	13	46553168	46753040	protein coding	1	60.656	61.735	62.7221	78.1134	56.0557	56.4555	79.8166	65.3857	62.763	50.8617	67.0084	56.421	72.9163	66.8536	64.2802	60.5024	49.4976	60.6418	60.0265	44.2388	72.763	47.4482	45.6294	33.9184	104.746	55.9283	49.9961	70.3922	54.2889	51.9363	73.4629	63.7574	47.259	68.8063	67.1876	56.938	50.8989	78.5399	46.6946	72.461	67.9906
PPTC7	ENSG00000196850	160760	protein phosphatase targeting COQ7	12	110533245	110583318	protein coding	-1	166.804	94.594	119.471	112.288	110.073	133.074	105.757	78.4629	92.6501	108.704	95.0119	95.0248	115.187	113.751	100.438	96.8039	118.588	103.509	99.7051	95.8508	115.208	71.677	103.427	139.913	179.711	93.2138	119.379	119.667	100.226	92.6706	122.438	78.1542	96.4871	130.632	107.713	112.859	147.607	171.36	102.94	103.516	103.508
LIMK2	ENSG00000182541	3985	LIM domain kinase 2	22	31212239	31280080	protein coding	1	58.6341	48.7906	50.7751	50.7737	42.8062	58.4718	49.8854	57.3383	49.8119	48.8671	47.0059	58.4007	59.1785	49.8908	54.2364	54.4522	31.9672	51.2319	43.7481	48.4521	61.6464	58.5531	36.5035	60.4171	63.6691	38.2667	49.9961	57.3194	73.0812	63.1382	41.833	41.1338	77.7804	73.7923	52.257	38.6365	35.6292	67.3199	29.7147	40.3711	54.7984
CYTH2	ENSG00000105443	9266	cytohesin 2	19	48469208	48482314	protein coding	1	75.82	54.7649	58.7398	53.7029	64.2093	92.7484	57.8671	67.3976	58.778	63.8265	58.0073	68.2991	78.2001	70.8449	58.2539	67.5611	61.872	85.735	65.1135	85.3177	74.7842	76.7247	86.1888	93.2755	70.8575	63.7779	92.85	89.4987	77.2572	83.5054	71.4223	84.3243	82.7032	110.688	89.5834	78.2898	85.5102	66.2999	70.0419	56.9336	56.8279
DNHD1	ENSG00000179532	144132	dynein heavy chain domain 1	11	6497260	6593758	protein coding	1	134.454	155.333	163.277	141.58	130.457	114.927	168.613	194.145	189.285	152.585	191.024	192.029	136.322	177.611	194.849	160.331	128.9	197.609	191.271	135.876	225.363	204.936	155.14	74.1964	144.796	200.164	109.175	173.969	200.451	170.066	120.398	141.912	194.943	181.489	248.487	216.568	101.798	135.66	176.166	149.063	164.395
ZNF791	ENSG00000173875	163049	zinc finger protein 791	19	12610918	12633840	protein coding	1	82.8965	80.6538	54.7574	80.0662	65.2285	69.5613	75.8258	67.3976	58.778	57.8427	60.0075	66.3194	56.0082	79.8252	67.2933	65.5443	69.0904	60.6418	67.1483	67.4116	60.6358	76.7247	66.9231	72.0765	48.2653	55.9283	74.4841	49.2745	52.2008	74.3402	57.1378	49.3606	74.8267	82.767	42.6588	67.1055	79.4023	61.1999	58.3682	66.2501	56.8279
RNF149	ENSG00000163162	284996	ring finger protein 149	2	101271219	101308701	protein coding	-1	224.427	153.342	181.197	210.906	192.628	215.741	184.576	171.009	196.259	185.496	173.022	164.314	184.933	202.557	179.784	155.29	210.365	225.839	176.01	168.529	189.992	138.306	210.909	175.951	261.865	178.578	189.781	213.188	150.338	164.974	181.617	163.507	164.422	177.5	127.976	181.998	198.506	122.4	166.615	150.098	240.504
TMEM167B	ENSG00000215717	56900	transmembrane protein 167B	1	109090764	109096934	protein coding	1	90.984	56.7564	50.7751	43.9388	55.0365	76.6182	52.8785	56.3323	52.8006	56.8454	49.0061	47.5124	53.8947	46.8973	45.197	49.4103	50.5288	41.822	56.9743	46.3454	53.5617	62.5912	100.385	54.0574	151.984	40.2291	87.7483	74.4146	43.8487	42.771	87.7474	57.5873	44.3053	53.8484	49.0576	67.1055	87.5461	53.0399	63.6744	62.1094	62.9167
TYW3	ENSG00000162623	127253	tRNA-yW synthesizing protein 3 homolog	1	74733152	74766678	protein coding	1	2.02187	25.8889	20.9074	19.5283	23.4415	22.179	18.9565	16.095	20.921	19.9458	16.002	21.7765	27.4757	27.9388	18.0788	26.2177	15.468	21.9565	17.2958	16.8529	15.159	25.2384	24.3357	15.8992	18.4846	23.5487	32.6505	22.1233	12.5282	22.4039	20.4064	29.822	14.7684	17.9495	14.9306	16.268	16.2877	32.64	21.2248	21.7383	20.2957
C17orf80	ENSG00000141219	55028	chromosome 17 open reading frame 80	17	73232233	73248959	protein coding	1	40.4373	25.8889	25.8853	28.3161	19.3647	22.179	26.9381	22.1306	17.9323	20.9431	20.0025	25.7359	27.4757	29.9345	23.1007	28.2345	28.8736	19.8654	21.3654	24.226	18.1908	31.2956	31.4336	10.5995	6.16152	32.3795	18.3659	22.1233	21.9244	28.514	25.508	18.5102	22.6449	29.9158	21.3294	16.268	17.3056	28.56	12.7349	23.8086	16.2366
SMAD2	ENSG00000175387	4087	SMAD family member 2	18	47808957	47931146	protein coding	-1	356.859	289.756	319.584	320.265	260.914	303.448	276.365	252.49	303.852	286.222	297.037	321.699	248.338	296.351	306.335	302.512	261.925	250.932	288.941	226.461	276.904	268.536	268.706	233.189	349.153	320.852	263.245	322.799	236.992	252.553	356.091	272.511	265.832	278.217	245.288	305.025	363.418	368.219	286.535	240.156	325.746
ZNF567	ENSG00000189042	163081	zinc finger protein 567	19	36687612	36727701	protein coding	1	6.0656	12.9444	15.9294	24.4104	12.2303	8.06508	15.9633	12.0712	16.936	12.9647	13.0016	9.89842	7.39731	18.9585	14.0613	14.1172	9.28079	9.40994	12.2088	8.42644	9.09538	14.1335	5.06993	11.6594	5.1346	21.5864	8.16264	5.02801	4.17607	7.12851	17.3454	11.3118	3.93825	0	7.46528	12.201	10.1798	19.38	2.12248	16.5625	10.1478
SELENOH	ENSG00000211450	280636	selenoprotein H	11	57741491	57743554	protein coding	1	47.5138	24.8931	24.8897	26.3633	27.5183	51.4149	20.9519	36.2136	27.8947	25.9295	32.004	29.6953	33.8163	26.941	28.1226	27.2261	16.4992	31.3665	22.3828	22.1194	35.3709	24.2288	55.7692	36.0383	71.8844	27.4735	46.9352	51.2857	32.3645	43.7894	52.0362	24.6803	49.2281	24.9298	43.7252	24.402	32.5753	35.6999	37.1434	33.125	24.3548
SELENOT	ENSG00000198843	51714	selenoprotein T	3	150602875	150630436	protein coding	1	57.6232	54.7649	64.7133	68.3492	61.1517	47.3823	58.8648	54.3205	49.8119	46.8726	48.006	46.5226	75.0299	62.8624	41.1795	45.3768	49.4976	50.1863	51.8873	43.1855	36.3815	60.5721	46.6434	78.4362	54.4268	52.0035	41.8335	45.2521	51.1568	59.0648	42.8534	59.644	53.1664	39.8877	57.5893	69.139	36.6472	59.1599	53.062	62.1094	44.6505
NCAPH2	ENSG00000025770	29781	non-SMC condensin II complex subunit H2	22	50508224	50524780	protein coding	1	67.7325	45.8034	50.7751	41.0095	37.7102	35.2847	51.8808	65.3857	45.8269	35.9024	60.0075	58.4007	45.4406	44.9017	58.2539	47.3936	44.3416	65.8696	42.7307	52.6653	65.6888	64.6103	75.035	59.3571	74.9652	58.8719	51.0165	58.325	58.4649	59.0648	52.0362	40.1055	51.1972	54.8456	85.3175	45.7538	36.6472	40.7999	72.1644	28.9844	48.7097
ZNF460	ENSG00000197714	10794	zinc finger protein 460	19	57280051	57294069	protein coding	1	163.771	110.526	104.537	109.359	97.8427	110.895	99.7708	99.5875	114.567	105.713	123.015	114.822	119.414	92.7968	120.525	99.829	105.182	107.692	117.001	74.7847	106.113	101.963	99.3706	96.4553	126.311	124.612	83.667	107.6	91.8735	81.4687	106.113	84.3243	88.6106	73.7923	99.1816	72.1893	106.888	154.02	92.3279	105.586	117.715
MRPL35	ENSG00000132313	51318	mitochondrial ribosomal protein L35	2	86199355	86213790	protein coding	1	19.2077	16.9273	20.9074	21.4812	15.2879	31.2522	22.9473	24.1424	17.9323	18.9485	24.003	18.807	17.9649	24.9454	24.1051	21.1759	34.0296	18.8199	14.2436	23.1727	15.159	22.2098	19.2657	23.3189	16.4307	30.4171	26.5286	16.0896	14.6162	14.257	14.2845	16.4535	24.6141	11.9663	15.997	15.2513	33.5933	30.6	14.8574	14.4922	15.2218
TRMT1L	ENSG00000121486	81627	tRNA methyltransferase 1 like	1	185118101	185157072	protein coding	-1	36.3936	29.8718	35.8412	47.8444	34.6526	39.3172	32.9244	26.1543	32.8758	24.9322	38.0048	28.7054	32.7595	34.9235	28.1226	37.3098	24.7488	29.2754	32.5568	34.7591	23.2437	31.2956	32.4476	24.3788	11.2961	44.1539	30.6099	39.2185	26.1004	52.9546	36.7315	28.7937	33.4751	28.9186	26.6617	24.402	34.6113	29.58	23.3473	38.3008	29.4288
ZNF134	ENSG00000213762	7693	zinc finger protein 134	19	57614233	57624724	protein coding	1	23.2515	33.8547	24.8897	35.151	25.4799	45.3661	29.9312	29.1721	28.8909	34.9051	31.0039	22.7664	23.2487	32.9279	33.1445	35.2931	23.7176	25.0932	45.7829	37.919	34.3603	29.2765	25.3497	32.8584	31.8345	20.6052	29.5896	25.1401	22.9684	33.6058	39.7924	44.2188	36.4288	19.9439	22.3959	19.3183	13.2337	36.7199	16.9799	26.9141	32.4731
ASXL2	ENSG00000143970	55252	ASXL transcriptional regulator 2	2	25733753	25878487	protein coding	-1	230.493	233	255.866	270.468	210.973	202.635	244.438	231.365	226.146	225.387	240.03	283.095	216.636	265.419	258.125	279.32	257.8	225.839	236.037	240.154	223.342	259.451	199.755	168.532	170.469	236.469	204.066	223.244	186.879	190.433	217.328	223.151	229.403	211.405	205.829	234.869	227.009	222.36	180.411	231.875	224.267
EEIG2	ENSG00000162636	284611	EEIG family member 2	1	108560089	108644900	protein coding	1	37.4045	43.8119	49.7795	51.7501	57.0749	54.4393	48.8877	48.2849	46.8232	38.8942	42.0053	52.4616	57.065	44.9017	50.2189	47.3936	62.9032	57.5052	54.9395	38.9723	47.4981	35.3337	34.4755	36.0383	47.2383	32.3795	51.0165	41.2297	39.6726	28.514	75.5035	34.9637	29.5369	54.8456	49.0576	61.005	82.4562	49.9799	62.6132	50.7227	58.8575
CDC42	ENSG00000070831	998	cell division cycle 42	1	22052627	22101360	protein coding	1	280.028	210.098	262.836	275.35	195.685	231.871	191.56	255.507	245.074	275.252	252.032	272.207	197.614	300.342	271.182	253.102	213.458	241.522	231.967	174.849	277.914	202.917	274.79	178.071	390.23	342.438	211.208	326.821	275.62	186.36	252.019	227.264	262.878	255.281	244.221	311.126	275.872	347.82	273.8	234.981	295.302
UTRN	ENSG00000152818	7402	utrophin	6	144285335	144853034	protein coding	1	1554.81	1186.91	1380.88	1397.25	1229.15	1156.33	1446.68	1396.24	1364.85	1451.05	1465.18	1363.01	1033.51	1306.14	1307.7	1131.4	1406.56	1486.77	1277.85	1084.9	1262.24	1016.6	1250.24	838.419	1207.66	1715.13	1025.43	1359.58	1084.73	1008.17	959.099	1017.03	1344.91	1358.18	976.886	1035.05	1076	1311.72	1112.18	1065.18	1483.62
CCDC43	ENSG00000180329	124808	coiled-coil domain containing 43	17	44673069	44689779	protein coding	-1	21.2296	18.9188	18.9162	17.5755	21.4031	22.179	23.945	18.1068	17.9323	16.9539	15.0019	17.8172	9.51083	15.965	11.0482	20.1675	23.7176	18.8199	18.3132	18.9595	18.1908	24.2288	26.3636	22.2589	28.7538	20.6052	21.4269	22.1233	20.8803	26.4773	25.508	32.907	25.5986	23.9326	20.2629	25.4188	39.7012	32.64	28.6535	22.7735	25.3696
SLC25A39	ENSG00000013306	51629	solute carrier family 25 member 39	17	44319625	44324870	protein coding	-1	26.2843	64.7222	57.7442	46.868	61.1517	44.3579	66.8464	66.3917	50.8081	65.821	56.007	58.4007	51.7812	59.8689	61.2671	55.4606	51.56	65.8696	55.9569	71.6248	50.5299	64.6103	29.4056	59.3571	73.9383	60.8343	37.7522	43.2409	68.9051	76.3769	32.6502	66.8424	42.3362	73.7923	81.0517	54.9045	39.7012	32.64	63.6744	52.793	49.7245
SOS1	ENSG00000115904	6654	SOS Ras/Rac guanine nucleotide exchange factor 1	2	38962206	39124345	protein coding	-1	139.509	166.286	205.091	220.67	182.436	131.057	169.61	157.932	157.406	160.563	145.018	173.222	145.833	185.594	190.832	194.616	187.678	198.654	168.888	153.783	160.685	163.545	154.126	192.911	184.846	187.409	161.212	157.88	139.898	165.992	153.048	121.345	192.974	164.537	114.112	132.178	108.924	143.82	137.961	185.293	153.232
SLFN11	ENSG00000172716	91607	schlafen family member 11	17	35350305	35373701	protein coding	-1	128.388	109.53	104.537	108.382	119.246	126.017	96.7777	108.641	119.549	131.642	105.013	92.0553	103.562	118.74	98.4291	104.871	119.619	93.0538	106.827	113.757	93.9855	76.7247	113.566	166.412	136.58	117.744	115.297	114.639	90.8295	105.909	147.946	126.486	113.225	121.657	85.3175	114.893	116.05	172.38	84.8993	101.445	113.656
HOPX	ENSG00000171476	84525	HOP homeobox	4	56647989	56681877	protein coding	-1	27.2952	25.8889	16.925	23.434	19.3647	20.1627	37.9129	19.1128	19.9248	36.8997	15.0019	18.807	13.7379	14.9672	15.0657	14.1172	36.092	38.6853	27.4698	34.7591	16.1696	9.08582	7.0979	25.4388	20.5384	8.83078	11.2236	4.02241	21.9244	23.4222	17.3454	14.3968	8.86106	12.9635	11.7312	18.3015	6.10787	16.32	13.7961	20.7031	13.1922
MSANTD4	ENSG00000170903	84437	Myb/SANT DNA binding domain containing 4 with coiled-coils	11	105995623	106022403	protein coding	-1	15.164	22.9017	29.8677	27.3397	24.4607	34.2766	20.9519	21.1246	17.9323	27.9241	24.003	21.7765	16.9081	23.9476	18.0788	19.1591	19.5928	26.1387	21.3654	11.5864	32.3391	22.2098	26.3636	28.6186	2.05384	19.624	29.5896	29.1625	14.6162	19.3488	18.3657	16.4535	22.6449	8.97473	18.13	18.3015	19.3416	22.44	16.9799	19.668	20.2957
KLHDC2	ENSG00000165516	23588	kelch domain containing 2	14	49768130	49786385	protein coding	1	30.328	41.8205	45.7971	42.9624	36.691	42.3416	40.906	33.1958	36.8608	45.8753	44.0055	41.5734	31.7028	36.9192	49.2145	38.3182	42.2792	32.412	45.7829	35.8124	39.4133	46.4386	56.7832	44.5178	149.93	39.2479	37.7522	45.2521	46.9808	37.6793	56.1175	44.2188	40.3671	23.9326	44.7917	33.5528	60.0607	21.42	39.2659	36.2305	37.547
TMX4	ENSG00000125827	56255	thioredoxin related transmembrane protein 4	20	7977346	8019805	protein coding	-1	222.405	132.432	147.347	150.368	130.457	160.293	111.743	115.682	128.515	122.666	104.013	115.812	133.152	128.718	128.56	130.08	145.399	124.42	142.436	136.93	135.42	125.182	247.413	162.172	227.976	128.537	220.391	123.689	104.402	152.754	195.901	110.033	112.24	107.697	125.843	158.613	218.865	162.18	111.43	113.867	120.759
APBA3	ENSG00000011132	9546	amyloid beta precursor protein binding family A member 3	19	3750772	3761692	protein coding	-1	20.2187	43.8119	37.8324	31.2453	30.5759	24.1952	35.9175	40.2374	28.8909	39.8915	46.0058	40.5835	34.873	31.9301	40.1751	39.3266	32.9984	47.0497	33.5742	45.2921	38.4027	45.4291	22.3077	33.9184	32.8615	36.3043	12.244	38.2129	42.8047	40.7343	18.3657	44.2188	47.259	35.8989	40.5258	24.402	26.4674	38.7599	37.1434	34.1602	24.3548
MRPL24	ENSG00000143314	79590	mitochondrial ribosomal protein L24	1	156737303	156741590	protein coding	-1	32.3499	14.9359	13.9382	25.3868	14.2687	17.1383	17.9587	18.1068	11.9549	8.97559	12.0015	17.8172	19.0217	12.9716	15.0657	14.1172	21.6552	20.911	14.2436	16.8529	13.1378	26.2479	19.2657	9.53954	0	15.6992	14.2846	20.1121	16.7043	25.459	11.2235	11.3118	15.753	21.9382	17.0635	30.5025	16.2877	3.06	12.7349	9.31642	12.1774
COG2	ENSG00000135775	22796	component of oligomeric golgi complex 2	1	230642481	230693982	protein coding	1	30.328	42.8162	42.8103	52.7265	51.979	53.4311	50.8831	57.3383	42.8382	48.8671	48.006	54.4413	54.9514	53.882	52.2277	59.4941	52.5912	44.9586	38.6612	55.8252	43.4557	48.4577	56.7832	48.7576	61.6152	36.3043	47.9555	54.3026	49.0688	52.9546	33.6705	40.1055	48.2436	59.8316	31.9941	55.9213	64.1326	54.0599	44.5721	48.6524	52.7688
FAF2	ENSG00000113194	23197	Fas associated factor family member 2	5	176447628	176510074	protein coding	1	34.3717	72.688	62.7221	64.4435	71.3437	58.4718	71.835	66.3917	69.7366	65.821	63.0079	66.3194	57.065	64.858	66.289	60.5024	86.6207	66.9151	77.3223	81.1045	70.7418	57.5435	27.3776	78.4362	57.5076	77.5146	71.4231	69.3866	53.2449	60.0831	52.0362	61.7007	59.0737	74.7894	39.4594	49.8208	48.863	52.0199	58.3682	72.461	57.8427
TDP1	ENSG00000042088	55775	tyrosyl-DNA phosphodiesterase 1	14	89954939	90044764	protein coding	1	26.2843	37.8376	31.8589	26.3633	39.7486	27.2196	43.8991	34.2018	37.857	32.9105	45.0056	37.614	42.2703	45.8995	55.2408	36.3015	45.3728	32.412	32.5568	42.1322	45.4769	44.4196	34.4755	23.3189	65.7229	45.1351	24.4879	29.1625	36.5406	32.5875	36.7315	21.5952	26.5832	28.9186	35.1935	18.3015	15.2697	36.7199	28.6535	32.0899	30.4435
TPMT	ENSG00000137364	7172	thiopurine S-methyltransferase	6	18128311	18155077	protein coding	-1	25.2733	22.9017	28.8721	20.5048	33.6334	40.3254	21.9496	14.0831	26.8984	17.9512	14.0018	14.8476	26.419	15.965	17.0744	24.201	32.9984	25.0932	19.3306	20.0128	20.2119	28.267	36.5035	41.338	16.4307	14.718	24.4879	19.1065	26.1004	34.6242	57.1378	27.7653	30.5214	41.8821	23.4623	35.5863	27.4854	36.7199	19.1023	20.7031	28.414
PABPC4	ENSG00000090621	8761	poly(A) binding protein cytoplasmic 4	1	39560709	39576790	protein coding	-1	221.394	185.205	214.052	174.779	225.242	264.131	207.523	225.329	215.187	197.463	217.027	201.928	269.473	225.506	215.941	218.817	213.458	200.745	209.584	249.633	245.575	214.021	317.378	285.126	227.976	205.07	302.018	265.479	269.356	247.461	247.937	285.88	227.434	241.321	290.08	295.874	301.322	261.12	255.759	255.684	255.726
TMEM250	ENSG00000238227	90120	transmembrane protein 250	9	136114581	136118875	protein coding	-1	61.6669	62.7307	60.7309	49.7973	45.8638	75.6101	63.8533	73.4332	63.7592	67.8156	76.0095	69.289	67.6326	58.8711	62.2714	70.5862	67.028	100.373	60.0265	93.7442	66.6994	57.5435	55.7692	95.3954	69.8306	60.8343	83.667	75.4202	79.3453	100.817	59.1785	68.8991	53.1664	53.8484	76.7858	59.9883	57.0068	23.46	65.7969	66.2501	54.7984
EMC7	ENSG00000134153	56851	ER membrane protein complex subunit 7	15	34084017	34101862	protein coding	-1	34.3717	21.906	22.8986	20.5048	20.3839	31.2522	23.945	16.095	17.9323	8.97559	20.0025	16.8273	21.1352	20.9541	24.1051	27.2261	27.8424	7.31884	18.3132	27.3859	28.2967	29.2765	34.4755	16.9592	27.7269	27.4735	36.7319	20.1121	24.0124	31.5691	29.5892	20.5669	26.5832	32.9074	20.2629	17.2848	15.2697	19.38	14.8574	20.7031	24.3548
WBP11	ENSG00000084463	51729	WW domain binding protein 11	12	14784582	14803486	protein coding	-1	64.6997	93.5982	84.6251	85.9247	100.9	96.7809	102.764	98.5816	84.6802	80.7804	96.012	86.1163	100.392	71.8427	95.4159	95.7955	105.182	88.8716	87.4963	101.117	82.869	106.001	93.2867	105.995	115.015	74.571	104.074	84.4706	90.8295	68.23	81.6255	104.891	82.7032	67.8091	82.1181	61.005	80.4203	54.0599	99.7566	121.113	101.478
ATP5F1E	ENSG00000124172	514	ATP synthase F1 subunit epsilon	20	59025475	59032345	protein coding	-1	27.2952	86.6282	73.6736	80.0662	75.4204	69.5613	67.8441	80.4748	69.7366	67.8156	56.007	69.289	76.0866	98.7837	74.324	70.5862	67.028	49.1408	72.2353	102.171	56.5934	71.677	58.8112	82.676	34.9153	64.7591	51.0165	53.297	85.6094	92.6706	63.2597	62.729	49.2281	43.8765	53.3235	64.0553	47.845	39.7799	54.1233	90.0587	55.8132
KLF7	ENSG00000118263	8609	KLF transcription factor 7	2	207074137	207173856	protein coding	-1	111.203	113.513	130.422	112.288	134.534	111.903	130.7	115.682	144.454	139.62	115.014	117.791	133.152	131.712	138.604	131.089	109.307	113.965	133.279	137.983	129.356	132.249	122.692	97.5153	176.63	107.932	124.48	97.5435	135.722	98.7808	142.845	155.28	109.286	104.705	155.705	118.96	116.05	175.44	124.165	124.219	141.055
FCRL5	ENSG00000143297	83416	Fc receptor like 5	1	157513377	157552515	protein coding	-1	55.6013	67.7094	23.8941	36.1274	36.691	27.2196	43.8991	45.2671	68.7404	62.8292	47.0059	57.4108	11.6243	16.9629	56.2452	46.3852	14.4368	10.4555	21.3654	16.8529	22.2331	17.1621	75.035	58.2972	58.5345	65.7403	49.9961	31.1737	43.8487	36.6609	32.6502	34.9637	57.1046	94.7333	198.363	154.546	22.3955	8.15999	20.1636	34.1602	49.7245
ATG12	ENSG00000145782	9140	autophagy related 12	5	115828200	115841837	protein coding	-1	51.5576	52.7735	58.7398	57.6086	46.883	43.3498	48.8877	46.273	36.8608	42.8834	49.0061	44.5429	51.7812	52.8842	46.2014	60.5024	41.248	38.6853	39.6785	42.1322	39.4133	53.5054	50.6993	43.4579	26.6999	44.1539	42.8538	52.2914	27.1444	40.7343	57.1378	51.4172	39.3825	46.8681	33.0605	52.871	53.9529	40.7999	43.5109	51.7579	42.621
TBC1D24	ENSG00000162065	57465	TBC1 domain family member 24	16	2475051	2509560	protein coding	1	28.3061	23.8974	19.9118	19.5283	21.4031	21.1708	18.9565	33.1958	15.9398	21.9403	24.003	21.7765	19.0217	20.9541	20.0876	29.2428	24.7488	31.3665	24.4176	25.2793	19.2013	27.2575	15.2098	28.6186	35.9422	43.1727	31.6302	26.1457	20.8803	32.5875	21.4267	21.5952	35.4442	36.8961	21.3294	18.3015	9.16181	20.4	19.1023	17.5977	22.3253
SPIB	ENSG00000269404	6689	Spi-B transcription factor	19	50418938	50431314	protein coding	1	43.4701	37.8376	16.925	17.5755	35.6718	21.1708	20.9519	32.1899	23.9097	24.9322	33.0041	32.6648	28.5325	27.9388	20.0876	26.2177	8.24959	24.0476	21.3654	25.2793	21.2225	20.1907	19.2657	31.7985	55.4537	34.3419	37.7522	23.1289	8.35213	18.3304	23.4673	27.7653	13.7839	42.8793	44.7917	65.072	21.3775	31.62	11.6736	28.9844	35.5175
TEX264	ENSG00000164081	51368	testis expressed 264, ER-phagy receptor	3	51662693	51704323	protein coding	1	42.4592	49.7863	38.828	35.151	30.5759	47.3823	44.8969	44.2611	41.842	37.897	56.007	46.5226	39.1001	35.9214	48.2101	45.3768	28.8736	44.9586	53.9221	41.0789	51.5405	35.3337	53.7413	29.6786	48.2653	40.2291	61.2198	48.2689	53.2449	61.1015	63.2597	55.5306	63.9966	57.8372	55.4564	47.7873	59.0427	43.8599	65.7969	46.5821	44.6505
SH3GLB2	ENSG00000148341	56904	SH3 domain containing GRB2 like, endophilin B2	9	129007036	129028331	protein coding	-1	55.6013	78.6623	69.6912	75.1841	64.2093	68.5531	75.8258	76.451	68.7404	80.7804	63.0079	75.228	63.4055	76.8318	87.3809	87.7285	68.0592	85.735	72.2353	83.2111	84.8902	94.8963	45.6294	107.055	52.3729	77.5146	57.1385	83.465	78.3013	60.0831	47.955	78.1542	89.5952	103.708	114.112	64.0553	54.9708	58.1399	70.0419	86.9532	66.9758
RIC8B	ENSG00000111785	55188	RIC8 guanine nucleotide exchange factor B	12	106774621	106889316	protein coding	1	31.3389	27.8803	28.8721	34.1746	22.4223	24.1952	26.9381	27.1602	25.9022	23.9349	30.0038	29.6953	26.419	31.9301	28.1226	26.2177	26.8112	29.2754	37.6438	26.3326	25.2649	34.3242	26.3636	13.7793	31.8345	34.3419	19.3863	20.1121	22.9684	37.6793	10.2032	28.7937	37.4134	30.913	17.0635	18.3015	35.6292	15.3	39.2659	19.668	24.3548
PROSER1	ENSG00000120685	80209	proline and serine rich 1	13	39009865	39038089	protein coding	-1	26.2843	102.56	104.537	102.524	114.15	57.4637	106.755	108.641	92.6501	97.7343	103.013	97.9944	85.5974	92.7968	89.3896	109.913	97.9639	85.735	90.5485	84.2644	97.0173	106.001	63.8811	67.8367	65.7229	79.477	39.7929	78.437	74.1252	83.5054	61.2191	73.0125	73.8422	79.7754	57.5893	49.8208	63.1147	60.1799	55.1845	120.078	78.1384
CSTA	ENSG00000121552	1475	cystatin A	3	122325248	122341969	protein coding	1	7.07653	45.8034	34.8456	46.868	61.1517	35.2847	34.9198	51.3027	29.8871	33.9078	29.0036	31.6749	48.6109	49.8908	32.1401	54.4522	44.3416	24.0476	51.8873	49.5054	33.3497	42.4005	24.3357	68.8967	54.4268	33.3607	48.9758	33.1849	43.8487	43.7894	63.2597	51.4172	21.6604	17.9495	26.6617	25.4188	27.4854	54.0599	45.6334	76.6016	43.6357
PGM1	ENSG00000079739	5236	phosphoglucomutase 1	1	63593411	63660245	protein coding	1	23.2515	22.9017	35.8412	29.2925	36.691	36.2928	30.9289	36.2136	30.8834	28.9214	26.0033	34.6445	30.646	35.9214	38.1664	33.2763	37.1232	36.5942	36.6264	38.9723	41.4345	32.3051	31.4336	28.6186	9.24229	35.3231	44.8945	37.2073	30.2765	41.7527	27.5486	40.1055	31.506	50.8568	46.9246	35.5863	61.0787	60.1799	21.2248	20.7031	30.4435
MAP4K4	ENSG00000071054	9448	mitogen-activated protein kinase kinase kinase kinase 4	2	101696850	101894690	protein coding	1	389.209	293.739	359.408	331.005	314.931	386.115	318.269	350.065	312.819	321.127	322.04	360.303	361.411	290.364	373.629	364.023	376.388	370.124	356.09	313.885	383.016	343.242	390.385	347.663	462.114	349.306	453.026	401.236	416.563	321.801	429.554	392.828	384.964	411.841	355.134	454.487	495.755	455.939	423.435	347.813	420.121
CHMP5	ENSG00000086065	51510	charged multivesicular body protein 5	9	33264879	33282070	protein coding	1	18.1968	27.8803	30.8633	27.3397	25.4799	40.3254	23.945	28.1662	22.9135	21.9403	22.0028	28.7054	35.9298	38.9148	22.0963	24.201	23.7176	25.0932	28.4872	33.7058	20.2119	20.1907	40.5594	37.0982	39.023	28.4547	39.7929	41.2297	32.3645	32.5875	28.5689	43.1905	28.5523	48.8624	24.5288	45.7538	68.2046	35.6999	19.1023	22.7735	25.3696
USP22	ENSG00000124422	23326	ubiquitin specific peptidase 22	17	20999596	21043760	protein coding	-1	169.837	233	222.016	212.859	237.472	265.139	202.535	210.24	217.18	209.431	235.029	228.654	258.906	243.467	238.038	230.918	242.332	236.294	215.689	244.367	207.172	244.308	210.909	256.508	255.703	208.014	264.265	264.474	243.256	247.461	176.515	229.321	198.882	218.385	280.481	220.635	208.686	262.14	177.227	231.875	212.09
ATG4B	ENSG00000168397	23192	autophagy related 4B cysteine peptidase	2	241637213	241673857	protein coding	1	108.17	84.6367	87.6119	76.1605	91.7276	83.6752	98.7731	107.635	97.6313	91.7505	101.013	96.0147	88.7677	84.8143	110.482	90.7537	94.8703	108.737	78.3397	108.49	99.0385	77.7342	91.2587	95.3954	154.038	106.951	101.013	113.633	104.402	93.689	90.8083	107.976	121.101	64.8175	120.511	95.5745	47.845	88.7399	108.247	79.7071	91.3306
PPP2CA	ENSG00000113575	5515	protein phosphatase 2 catalytic subunit alpha	5	134194035	134226073	protein coding	-1	46.5029	24.8931	25.8853	33.1982	19.3647	22.179	22.9473	26.1543	25.9022	14.9593	22.0028	18.807	16.9081	31.9301	31.1357	27.2261	31.9672	29.2754	21.3654	28.4392	20.2119	30.2861	43.6014	11.6594	72.9114	25.5111	29.5896	22.1233	33.4085	22.4039	26.5283	21.5952	33.4751	36.8961	35.1935	27.4523	35.6292	36.7199	42.4496	30.0196	32.4731
TMEM59	ENSG00000116209	9528	transmembrane protein 59	1	54026681	54053504	protein coding	-1	132.432	102.56	97.5677	92.7596	110.073	116.944	95.78	86.5104	85.6764	86.7641	93.0116	104.923	88.7677	100.779	80.3502	94.7872	102.089	79.4617	108.862	105.331	109.145	85.8105	130.804	144.153	119.123	84.383	111.216	92.5155	103.358	105.909	106.113	87.4093	124.055	91.7417	101.315	75.2395	149.643	88.7399	102.94	116.973	103.508
AGGF1	ENSG00000164252	55109	angiogenic factor with G-patch and FHA domains 1	5	77029251	77065234	protein coding	1	9.0984	22.9017	20.9074	29.2925	19.3647	22.179	17.9587	21.1246	18.9285	17.9512	25.0031	23.7562	24.3054	22.9498	18.0788	27.2261	18.5616	19.8654	21.3654	23.1727	14.1484	21.2002	16.2238	13.7793	18.4846	23.5487	14.2846	21.1177	18.7923	21.3855	22.447	24.6803	20.6758	14.9579	23.4623	21.3518	16.2877	20.4	13.7961	23.8086	17.2513
CD22	ENSG00000012124	933	CD22 molecule	19	35319261	35347361	protein coding	1	84.9184	110.526	94.581	134.746	151.86	92.7484	141.675	154.914	97.6313	98.7315	89.0111	101.954	63.4055	71.8427	95.4159	85.7118	50.5288	54.3685	110.896	87.4244	67.71	59.5626	77.0629	51.9375	72.9114	98.1198	91.8297	90.5043	96.0495	81.4687	57.1378	83.2959	81.7187	58.8344	316.741	194.199	140.481	75.4799	125.226	107.656	81.1828
PCYOX1L	ENSG00000145882	78991	prenylcysteine oxidase 1 like	5	149358037	149369653	protein coding	1	48.5248	64.7222	57.7442	55.6558	55.0365	53.4311	50.8831	45.2671	60.7705	42.8834	59.0074	59.3905	51.7812	61.8646	53.232	54.4522	41.248	51.2319	72.2353	69.5182	70.7418	71.677	76.049	43.4579	104.746	52.0035	66.3214	73.409	61.597	57.0281	49.9956	60.6723	65.9657	54.8456	76.7858	67.1055	81.4383	74.4599	63.6744	54.8633	45.6653
NHERF1	ENSG00000109062	9368	NHERF family PDZ scaffold protein 1	17	74748628	74769353	protein coding	1	185.001	233	236.95	221.647	157.975	138.114	222.489	230.359	220.169	248.325	267.033	217.765	174.365	181.602	188.823	179.491	246.457	365.942	226.88	305.459	244.565	262.479	201.783	304.205	180.738	259.036	178.558	166.93	219.244	269.865	153.048	200.527	206.758	247.304	178.1	144.379	131.319	138.72	251.514	216.348	151.203
PDCL3	ENSG00000115539	79031	phosducin like 3	2	100562993	100576739	protein coding	1	4.04373	4.97863	5.97354	8.78775	5.09598	11.0895	8.97937	9.05341	6.97366	7.97831	5.00063	6.9289	5.28379	7.98252	4.01751	7.05862	5.156	9.40994	7.12179	6.31983	9.09538	5.04768	14.1958	9.53954	10.2692	6.86838	6.12198	9.05043	8.35213	8.14687	8.16255	13.3685	5.90737	13.9607	3.19941	5.08375	13.2337	36.7199	6.36744	11.3867	11.1626
TNFAIP8L2	ENSG00000163154	79626	TNF alpha induced protein 8 like 2	1	151156649	151159749	protein coding	1	39.4264	35.8461	29.8677	27.3397	37.7102	32.2603	30.9289	27.1602	25.9022	26.9268	32.004	30.6851	45.4406	48.893	23.1007	34.2847	31.9672	34.5031	26.4524	45.2921	14.1484	35.3337	19.2657	64.6569	14.3769	19.624	31.6302	18.1009	30.2765	41.7527	33.6705	26.737	21.6604	16.9523	28.7947	17.2848	20.3596	30.6	7.42868	37.2657	21.3105
TUBA1A	ENSG00000167552	7846	tubulin alpha 1a	12	49184686	49189324	protein coding	-1	61.6669	82.6453	94.581	87.8775	117.207	112.911	91.7891	119.706	85.6764	97.7343	105.013	60.3804	174.365	111.755	100.438	110.921	98.9951	101.418	122.088	101.117	96.0067	75.7152	179.476	104.935	78.046	61.8155	128.562	121.678	106.49	93.689	134.682	150.138	49.2281	70.8007	149.306	113.876	156.769	202.98	80.6543	125.254	129.892
CBL	ENSG00000110395	867	Cbl proto-oncogene	11	119206298	119313926	protein coding	1	243.635	284.778	365.381	320.265	336.334	387.124	302.306	291.721	303.852	339.078	289.036	330.607	350.844	327.284	343.497	367.048	327.921	342.94	296.063	293.872	311.264	305.889	354.895	293.606	272.134	278.66	290.794	364.028	333.041	333.003	314.258	313.645	279.616	355.001	314.608	343.662	359.346	334.56	362.944	356.094	357.204
EIF2S1	ENSG00000134001	1965	eukaryotic translation initiation factor 2 subunit alpha	14	67360328	67386516	protein coding	1	71.7762	66.7136	59.7354	52.7265	61.1517	69.5613	52.8785	56.3323	48.8156	57.8427	44.0055	54.4413	30.646	49.8908	52.2277	54.4522	50.5288	42.8675	56.9743	63.1983	50.5299	52.4958	63.8811	45.5778	56.4806	56.9095	76.5247	61.3418	38.6286	79.4319	54.0769	42.1621	47.259	69.8035	37.3264	42.7035	80.4203	100.98	50.9396	46.5821	48.7097
SYNJ2BP	ENSG00000213463	55333	synaptojanin 2 binding protein	14	70366499	70417090	protein coding	-1	85.9293	54.7649	44.8015	65.4199	52.9981	56.4555	62.8556	64.3798	56.7855	54.8509	61.0076	54.4413	53.8947	54.8799	62.2714	61.5108	53.6224	53.323	62.0613	44.2388	66.6994	47.4482	41.5734	37.0982	99.6113	61.8155	75.5044	55.3082	58.4649	57.0281	85.7067	59.644	59.0737	36.8961	49.0576	41.6868	99.7619	62.2199	45.6334	62.1094	49.7245
DHFR2	ENSG00000178700	200895	dihydrofolate reductase 2	3	94047836	94063389	protein coding	-1	9.0984	13.9402	13.9382	15.6227	12.2303	8.06508	13.9679	11.0653	6.97366	6.98102	16.002	10.8883	8.45407	8.98034	9.0394	14.1172	11.3432	10.4555	14.2436	18.9595	18.1908	13.124	5.06993	25.4388	3.08076	11.7744	14.2846	13.0728	10.4402	20.3672	9.18286	19.5386	13.7839	7.97754	10.6647	20.335	12.2157	24.48	3.18372	6.21094	8.11828
CNP	ENSG00000173786	1267	2',3'-cyclic nucleotide 3' phosphodiesterase	17	41966763	41977740	protein coding	1	31.3389	62.7307	51.7706	48.8209	68.2861	69.5613	45.8946	61.362	57.7818	64.8237	60.0075	56.421	70.8028	76.8318	45.197	64.5359	57.7472	82.5984	74.2701	74.7847	62.657	57.5435	74.021	93.2755	41.0768	58.8719	68.3621	96.5379	59.509	46.8445	57.1378	85.3526	97.4717	80.7726	81.0517	73.206	45.809	67.3199	35.0209	73.4962	72.0497
FKBP5	ENSG00000096060	2289	FKBP prolyl isomerase 5	6	35573585	35728583	protein coding	-1	422.57	462.017	336.509	269.491	288.432	435.514	424.026	372.196	591.765	468.726	446.056	525.606	493.506	454.006	406.773	328.73	216.552	220.611	505.647	405.523	526.521	541.111	449.196	232.129	545.295	340.476	400.99	371.067	550.197	355.407	375.477	305.418	266.816	260.267	335.938	373.147	343.059	325.38	342.781	262.93	370.396
USP19	ENSG00000172046	10869	ubiquitin specific peptidase 19	3	49108046	49120938	protein coding	-1	284.072	152.346	164.272	149.392	157.975	207.676	158.636	186.098	165.375	165.55	200.025	167.283	178.592	163.642	176.771	180.499	195.928	222.702	160.749	198.021	225.363	192.821	225.105	207.75	255.703	171.71	221.412	200.115	192.099	184.323	229.572	140.883	231.372	217.388	242.089	183.015	269.764	192.78	229.228	158.379	157.292
NCBP2AS2	ENSG00000270170	152217	NCBP2 antisense 2 (head to head)	3	196942674	196943543	protein coding	1	12.1312	11.9487	11.9471	6.83492	17.3263	13.1057	13.9679	16.095	15.9398	8.97559	13.0016	11.8781	12.6811	9.97816	10.0438	15.1256	6.1872	7.31884	10.174	14.7463	10.106	8.07628	10.1399	15.8992	5.1346	11.7744	17.3456	7.03922	27.1444	15.2754	21.4267	17.4819	10.8302	9.97193	21.3294	9.15075	20.3596	6.11999	38.2047	15.5274	17.2513
RPL26	ENSG00000161970	6154	ribosomal protein L26	17	8377516	8383213	protein coding	-1	62.6778	109.53	80.6427	107.406	89.6892	44.3579	88.796	68.4036	85.6764	63.8265	88.011	90.0756	116.243	109.76	94.4115	105.879	84.5583	72.1429	94.6181	102.171	73.7736	102.973	55.7692	105.995	58.5345	65.7403	53.0571	47.2633	52.2008	136.46	85.7067	102.834	21.6604	36.8961	39.4594	58.9715	30.5394	18.36	46.6946	113.867	43.6357
CCP110	ENSG00000103540	9738	centriolar coiled-coil protein 110	16	19523811	19553408	protein coding	1	71.7762	30.8675	37.8324	39.0567	34.6526	38.3091	33.9221	29.1721	39.8495	36.8997	31.0039	30.6851	36.9866	34.9235	37.162	30.2512	37.1232	32.412	40.6959	42.1322	19.2013	24.2288	38.5315	27.5587	21.5653	26.4923	49.9961	26.1457	25.0564	21.3855	39.7924	27.7653	31.506	21.9382	26.6617	23.3853	18.3236	25.5	40.3271	40.3711	34.5027
RBBP6	ENSG00000122257	5930	RB binding protein 6, ubiquitin ligase	16	24537693	24572863	protein coding	1	171.859	169.273	178.21	189.425	164.09	135.09	188.567	165.979	168.364	155.577	177.022	198.958	160.627	126.723	165.722	184.532	150.555	141.149	165.836	153.783	149.568	202.917	152.098	117.654	154.038	207.033	149.988	119.667	195.231	194.506	174.474	194.357	196.912	156.559	161.037	117.943	163.895	126.48	192.085	196.68	182.661
DDX23	ENSG00000174243	9416	DEAD-box helicase 23	12	48829756	48852842	protein coding	-1	126.367	155.333	148.343	156.227	157.975	148.196	159.633	162.961	138.477	152.585	147.018	149.466	181.762	133.707	146.639	165.373	158.805	195.518	166.853	187.488	122.282	170.611	148.042	164.292	162.253	165.822	162.232	182.014	195.231	169.047	131.621	149.11	148.669	162.542	152.505	153.529	133.355	139.74	194.207	160.449	133.952
UBA1	ENSG00000130985	7317	ubiquitin like modifier activating enzyme 1	X	47190861	47215128	protein coding	1	320.466	332.572	325.558	287.067	343.469	279.253	339.221	361.131	318.796	340.075	322.04	336.546	406.852	335.266	331.445	333.772	360.92	408.81	347.95	399.203	357.751	336.175	275.804	394.301	229.003	311.04	259.164	365.034	338.261	373.737	257.12	372.261	314.075	336.054	346.602	237.92	281.98	235.62	310.944	367.481	309.509
TAGLN	ENSG00000149591	6876	transgelin	11	117199370	117207464	protein coding	1	42.4592	30.8675	81.6383	60.5379	97.8427	130.049	75.8258	99.5875	70.7329	50.8617	101.013	89.0858	78.2001	62.8624	44.1926	61.5108	58.7784	93.0538	35.609	36.8657	46.4875	24.2288	92.2727	31.7985	44.1576	50.0411	109.175	101.566	51.1568	28.514	65.3004	98.7211	103.379	75.7866	45.8582	24.402	32.5753	67.3199	58.3682	42.4414	65.961
UNC93B1	ENSG00000110057	81622	unc-93 homolog B1, TLR signaling regulator	11	67991100	68004982	protein coding	-1	154.673	152.346	131.418	121.076	191.609	173.399	126.709	163.967	170.357	169.539	171.021	156.395	199.727	172.622	153.67	148.231	164.992	184.017	180.08	209.608	129.356	121.144	115.594	190.791	63.6691	130.499	155.09	163.913	179.571	115.074	107.133	148.082	147.684	136.615	257.019	162.68	144.553	91.7999	261.065	194.61	203.972
SLC43A3	ENSG00000134802	29015	solute carrier family 43 member 3	11	57406954	57427580	protein coding	-1	51.5576	46.7991	49.7795	56.6322	65.2285	66.5369	42.9014	58.3442	53.7968	62.8292	46.0058	64.3397	58.1217	63.8602	47.2058	60.5024	58.7784	53.323	54.9395	62.145	31.3285	48.4577	37.5175	62.537	22.5923	55.9283	35.7115	45.2521	53.2449	46.8445	55.0972	60.6723	40.3671	31.9102	58.6558	51.8543	42.7551	64.2599	56.2458	61.0743	52.7688
JDP2	ENSG00000140044	122953	Jun dimerization protein 2	14	75427716	75474111	protein coding	1	13.1421	33.8547	24.8897	31.2453	45.8638	40.3254	36.9152	56.3323	47.8194	36.8997	41.0051	44.5429	63.4055	47.8951	47.2058	38.3182	52.5912	61.6874	60.0265	48.4521	48.5087	47.4482	34.4755	64.6569	22.5923	25.5111	37.7522	48.2689	64.729	35.6425	32.6502	21.5952	40.3671	40.8849	69.3205	49.8208	13.2337	15.3	58.3682	44.5118	56.8279
HMGCL	ENSG00000117305	3155	3-hydroxy-3-methylglutaryl-CoA lyase	1	23801885	23838620	protein coding	-1	35.3826	16.9273	20.9074	20.5048	13.2495	24.1952	16.961	37.2196	23.9097	27.9241	15.0019	16.8273	11.6243	23.9476	17.0744	19.1591	16.4992	26.1387	25.435	25.2793	21.2225	26.2479	15.2098	30.7385	4.10768	14.718	29.5896	18.1009	17.7483	11.2019	30.6095	22.6236	14.7684	20.941	10.6647	22.3685	17.3056	30.6	25.4698	18.6328	25.3696
PSMB1	ENSG00000008018	5689	proteasome 20S subunit beta 1	6	170535120	170553307	protein coding	-1	26.2843	42.8162	49.7795	48.8209	43.8254	42.3416	44.8969	39.2314	37.857	45.8753	28.0035	42.5632	47.5541	39.9126	33.1445	38.3182	21.6552	34.5031	31.5394	33.7058	30.3179	40.3814	50.6993	37.0982	29.7807	34.3419	54.0775	33.1849	30.2765	43.7894	48.9753	49.3606	35.4442	34.9017	28.7947	29.4858	38.6832	83.6399	31.8372	49.6875	38.5618
MRPS7	ENSG00000125445	51081	mitochondrial ribosomal protein S7	17	75261674	75266376	protein coding	1	36.3936	30.8675	25.8853	27.3397	25.4799	26.2115	29.9312	25.1484	25.9022	29.9186	27.0034	30.6851	22.1919	23.9476	26.1138	25.2093	11.3432	24.0476	20.348	33.7058	38.4027	25.2384	42.5874	20.139	40.0499	20.6052	41.8335	20.1121	22.9684	22.4039	30.6095	27.7653	22.6449	24.9298	24.5288	26.4355	42.7551	11.22	22.2861	22.7735	31.4583
ICAM3	ENSG00000076662	3385	intercellular adhesion molecule 3	19	10333776	10339661	protein coding	-1	178.935	229.017	188.166	184.543	189.57	215.741	215.505	225.329	213.195	179.512	228.029	208.857	288.495	215.528	235.024	236.968	288.736	333.53	228.915	283.339	226.374	255.412	202.797	352.963	189.98	177.597	236.716	193.076	270.4	297.361	235.693	272.511	211.681	298.161	331.672	257.238	193.416	161.16	229.228	218.418	215.134
ZNF213	ENSG00000085644	7760	zinc finger protein 213	16	3129777	3142804	protein coding	1	25.2733	16.9273	24.8897	24.4104	19.3647	12.0976	13.9679	21.1246	21.9172	27.9241	12.0015	17.8172	25.3622	27.9388	22.0963	14.1172	21.6552	23.0021	21.3654	29.4926	20.2119	26.2479	15.2098	20.139	19.5115	12.7556	23.4676	9.05043	24.0124	24.4406	12.2438	27.7653	17.7221	24.9298	18.13	16.268	11.1978	6.11999	31.8372	24.8438	15.2218
B2M	ENSG00000166710	567	beta-2-microglobulin	15	44711358	44718851	protein coding	1	135.465	177.239	238.941	218.717	178.359	111.903	176.594	116.688	167.368	168.542	140.018	145.507	152.173	136.701	144.63	133.105	119.619	106.646	165.836	121.13	80.8478	146.383	105.455	191.851	154.038	205.07	156.11	146.818	214.023	218.947	162.231	127.515	210.696	146.587	111.979	181.998	185.272	105.06	122.043	273.282	152.218
MLF2	ENSG00000089693	8079	myeloid leukemia factor 2	12	6747996	6767475	protein coding	-1	94.0168	68.7051	58.7398	46.868	71.3437	54.4393	78.8189	71.4214	68.7404	65.821	65.0081	64.3397	65.519	60.8667	56.2452	76.6364	79.4023	75.2795	80.3745	89.531	75.7948	64.6103	76.049	54.0574	80.0998	50.0411	69.3824	52.2914	88.7414	76.3769	94.8896	70.9558	52.1818	101.714	88.5169	73.206	62.0967	40.7999	75.3481	89.0235	72.0497
MDFIC	ENSG00000135272	29969	MyoD family inhibitor domain containing	7	114922094	115019917	protein coding	1	78.8528	93.5982	89.603	115.217	71.3437	86.6996	81.812	78.4629	103.609	96.737	93.0116	97.0045	75.0299	97.7859	91.3984	105.879	74.2464	67.9607	74.2701	75.838	81.8584	101.963	86.1888	67.8367	79.0729	72.6086	85.7077	80.4482	73.0812	73.3218	141.824	101.806	82.7032	90.7445	57.5893	75.2395	81.4383	120.36	94.4504	78.672	76.1089
SIRPB1	ENSG00000101307	10326	signal regulatory protein beta 1	20	1561385	1620061	protein coding	-1	118.279	120.483	155.312	157.203	227.281	116.944	166.617	222.312	179.323	182.504	141.018	158.375	152.173	151.668	112.49	156.298	230.989	221.656	146.505	159.049	119.25	92.8773	80.1049	153.693	35.9422	118.725	119.379	162.908	116.93	104.891	103.052	158.365	111.256	128.638	99.1816	115.91	99.7619	106.08	167.676	271.211	142.07
RPAIN	ENSG00000129197	84268	RPA interacting protein	17	5419641	5432877	protein coding	1	42.4592	44.8077	34.8456	47.8444	29.5567	38.3091	43.8991	44.2611	38.8533	30.9159	48.006	37.614	40.1568	34.9235	40.1751	44.3685	63.9344	38.6853	38.6612	27.3859	34.3603	36.3433	46.6434	38.1582	35.9422	52.9847	63.2604	55.3082	43.8487	34.6242	54.0769	39.0771	53.1664	45.8709	44.7917	65.072	50.8989	64.2599	21.2248	30.0196	36.5323
ZNF235	ENSG00000159917	9310	zinc finger protein 235	19	44228729	44305046	protein coding	-1	21.2296	14.9359	15.9294	24.4104	17.3263	27.2196	18.9565	24.1424	20.921	21.9403	15.0019	17.8172	16.9081	20.9541	20.0876	18.1507	13.4056	19.8654	19.3306	13.693	18.1908	17.1621	13.1818	3.17985	15.4038	18.6428	22.4473	28.1569	16.7043	17.3121	8.16255	18.5102	11.8147	20.941	8.53175	30.5025	3.05394	26.52	18.0411	13.457	18.2661
ATP2B1	ENSG00000070961	490	ATPase plasma membrane Ca2+ transporting 1	12	89588049	89709366	protein coding	-1	269.919	213.085	240.933	271.444	267.029	263.123	205.528	188.11	255.037	228.379	230.029	214.796	273.7	294.356	261.138	207.725	248.519	174.607	249.263	186.435	248.607	185.755	292.028	188.671	324.507	232.544	313.241	230.283	160.779	187.378	236.714	275.596	216.604	204.424	201.563	298.925	355.274	322.32	185.717	219.453	255.726
TRAPPC2	ENSG00000196459	6399	trafficking protein particle complex subunit 2	X	13712244	13734635	protein coding	-1	31.3389	51.7777	42.8103	47.8444	34.6526	24.1952	41.9037	43.2552	41.842	46.8726	35.0044	43.5531	33.8163	41.9083	42.1839	29.2428	16.4992	32.412	35.609	27.3859	35.3709	32.3051	34.4755	22.2589	59.5614	37.2855	20.4066	34.1905	37.5846	52.9546	19.386	35.9921	42.3362	26.9242	27.7282	27.4523	18.3236	69.3599	20.1636	36.2305	27.3992
PRPF3	ENSG00000117360	9129	pre-mRNA processing factor 3	1	150321479	150353233	protein coding	1	134.454	154.338	134.405	151.345	145.745	133.074	150.654	188.11	143.458	146.601	134.017	153.426	132.095	141.69	155.679	157.306	116.526	175.652	153.627	153.783	184.939	166.573	141.958	89.0357	174.576	178.578	152.029	156.874	104.402	148.68	121.418	142.94	144.731	161.545	131.176	130.144	138.445	170.34	125.226	135.606	138.011
HNRNPDL	ENSG00000152795	9987	heterogeneous nuclear ribonucleoprotein D like	4	82422565	82430462	protein coding	-1	445.821	373.397	359.408	376.897	374.045	421.4	407.065	376.22	369.604	380.964	359.045	371.191	329.709	353.227	380.659	359.99	371.232	285.435	317.428	328.631	352.698	372.519	592.168	374.162	622.314	425.84	550.978	387.157	369.582	384.939	514.24	368.147	369.211	396.883	341.27	435.169	529.349	564.059	324.74	332.285	396.781
TMCC3	ENSG00000057704	57458	transmembrane and coiled-coil domain family 3	12	94567122	94650557	protein coding	-1	13.1421	23.8974	32.8544	25.3868	29.5567	38.3091	31.9267	25.1484	33.8721	39.8915	37.0046	25.7359	30.646	34.9235	28.1226	23.1926	57.7472	40.7764	22.3828	32.6525	39.4133	31.2956	64.8951	27.5587	33.8884	45.1351	45.9148	31.1737	17.7483	20.3672	27.5486	45.2472	17.7221	22.9354	24.5288	15.2513	32.5753	20.4	43.5109	34.1602	41.6062
GNA13	ENSG00000120063	10672	G protein subunit alpha 13	17	65009289	65056740	protein coding	-1	130.41	156.329	193.144	221.647	182.436	172.391	213.509	159.944	175.338	172.531	182.023	162.334	168.025	161.646	171.749	157.306	212.427	146.377	181.097	136.93	147.547	153.449	212.937	118.714	171.496	202.127	193.863	165.924	161.823	196.543	207.125	153.223	137.839	144.593	156.771	151.496	148.625	74.4599	148.574	188.399	164.395
USP36	ENSG00000055483	57602	ubiquitin specific peptidase 36	17	78787381	78841441	protein coding	-1	160.738	184.209	179.206	163.062	161.033	165.334	201.537	200.181	189.285	180.509	246.031	205.887	166.968	186.592	216.946	184.532	219.645	188.199	183.132	198.021	261.745	203.926	128.776	157.932	296.78	229.6	140.805	185.031	228.64	196.543	118.357	173.79	187.067	212.402	229.291	176.915	111.978	156.06	241.963	164.59	180.632
MICALL1	ENSG00000100139	85377	MICAL like 1	22	37905657	37942822	protein coding	1	33.3608	61.735	43.8059	45.8916	50.9598	46.3742	56.8694	62.3679	49.8119	52.8563	52.0065	52.4616	45.4406	55.8777	55.2408	47.3936	51.56	67.9607	61.0439	65.3049	59.6252	63.6007	48.6713	63.5969	29.7807	69.665	57.1385	59.3306	63.685	73.3218	52.0362	59.644	60.0583	54.8456	75.7193	51.8543	51.9169	64.2599	57.307	50.7227	43.6357
SWAP70	ENSG00000133789	23075	switching B cell complex subunit SWAP70	11	9664077	9752993	protein coding	1	123.334	81.6495	68.6957	78.1134	99.8811	112.911	66.8464	60.3561	66.7479	62.8292	57.0071	68.2991	67.6326	71.8427	68.2977	52.4354	60.8408	55.4141	87.4963	84.2644	51.5405	51.4863	145	52.9974	106.8	72.6086	112.236	93.5211	61.597	56.0097	79.5848	67.8708	75.8113	79.7754	107.713	138.278	100.78	154.02	87.0217	72.461	82.1976
PSMB5	ENSG00000100804	5693	proteasome 20S subunit beta 5	14	23016543	23035230	protein coding	-1	7.07653	13.9402	16.925	13.6698	17.3263	13.1057	11.9725	16.095	19.9248	13.962	14.0018	14.8476	16.9081	13.9694	16.07	12.1005	11.3432	19.8654	16.2784	18.9595	9.09538	19.1812	21.2937	24.3788	19.5115	14.718	22.4473	22.1233	14.6162	27.4957	18.3657	26.737	12.7993	33.9045	14.9306	20.335	16.2877	10.2	19.1023	11.3867	13.1922
DOCK2	ENSG00000134516	1794	dedicator of cytokinesis 2	5	169637268	170083382	protein coding	1	921.971	741.816	736.736	732.313	823.51	836.752	748.281	793.682	824.885	812.79	793.099	730.504	863.372	802.244	858.743	793.59	841.459	825.984	830.197	720.461	664.973	632.979	792.937	658.228	628.475	795.751	819.325	862.807	685.919	693.502	743.812	822.676	725.623	682.08	763.592	670.038	808.275	787.439	810.788	769.122	1006.67
CCDC91	ENSG00000123106	55297	coiled-coil domain containing 91	12	28133249	28581511	protein coding	1	83.9074	43.8119	51.7706	45.8916	42.8062	62.5043	54.8739	50.2967	47.8194	51.859	52.0065	44.5429	45.4406	54.8799	48.2101	54.4522	46.404	37.6398	42.7307	50.5587	51.5405	43.41	68.9511	32.8584	67.7768	46.1163	70.4027	72.4034	45.9367	57.0281	126.519	34.9637	53.1664	53.8484	53.3235	61.005	48.863	75.4799	57.307	41.4063	49.7245
DUSP7	ENSG00000164086	1849	dual specificity phosphatase 7	3	52048919	52056571	protein coding	-1	33.3608	70.6965	92.5898	70.302	83.574	66.5369	73.8304	85.5044	67.7442	65.821	65.0081	61.3702	97.2218	88.8056	66.289	97.8123	56.716	74.234	71.2179	94.7975	61.6464	98.9345	25.3497	95.3954	13.35	52.9847	60.1994	54.3026	66.8171	64.1566	76.5239	91.5227	63.012	70.8007	101.315	74.2228	67.1866	37.7399	75.3481	64.1797	60.8871
DHX38	ENSG00000140829	9785	DEAH-box helicase 38	16	72093613	72112912	protein coding	1	220.383	155.333	137.391	123.029	130.457	194.57	150.654	166.985	158.402	169.539	177.022	173.222	168.025	151.668	162.709	162.348	182.522	196.563	155.662	161.156	197.066	148.402	268.706	172.772	278.295	178.578	222.432	206.149	188.967	195.525	209.165	160.422	159.499	187.472	182.366	181.998	229.045	272.34	202.697	135.606	149.173
PPM1B	ENSG00000138032	5495	protein phosphatase, Mg2+/Mn2+ dependent 1B	2	44167969	44244384	protein coding	1	47.5138	29.8718	37.8324	40.0331	29.5567	46.3742	31.9267	32.1899	39.8495	27.9241	33.0041	34.6445	24.3054	34.9235	35.1532	30.2512	30.936	20.911	31.5394	20.0128	34.3603	24.2288	38.5315	20.139	49.2922	39.2479	65.3011	53.297	26.1004	32.5875	44.894	37.0204	47.259	55.8428	28.7947	48.804	65.1506	53.0399	47.7558	34.1602	38.5618
RNF38	ENSG00000137075	152006	ring finger protein 38	9	36336396	36487548	protein coding	-1	96.0386	109.53	135.4	125.958	125.361	89.724	136.686	113.671	132.5	119.675	125.016	115.812	113.073	96.7881	124.543	126.047	108.276	89.9172	115.983	102.171	108.134	117.106	117.622	76.3163	173.55	116.763	95.911	102.571	113.798	112.019	108.154	107.976	103.379	94.7333	94.9158	112.859	127.247	76.4999	61.552	133.535	107.567
ZNF845	ENSG00000213799	91664	zinc finger protein 845	19	53333749	53356906	protein coding	1	51.5576	27.8803	29.8677	40.0331	27.5183	25.2034	24.9427	12.0712	23.9097	33.9078	25.0031	23.7562	25.3622	26.941	28.1226	25.2093	21.6552	14.6377	23.4002	22.1194	20.2119	24.2288	24.3357	12.7194	21.5653	17.6616	27.5489	22.1233	10.4402	26.4773	21.4267	19.5386	13.7839	23.9326	9.59822	11.1843	17.3056	26.52	3.18372	18.6328	18.2661
INSIG1	ENSG00000186480	3638	insulin induced gene 1	7	155297776	155310235	protein coding	1	56.6122	42.8162	62.7221	63.4671	56.0557	65.5287	59.8625	57.3383	41.842	41.8861	44.0055	47.5124	63.4055	59.8689	49.2145	58.4857	72.184	70.0518	44.7655	50.5587	52.5511	44.4196	54.7552	50.8775	44.1576	43.1727	61.2198	47.2633	60.553	52.9546	56.1175	68.8991	48.2436	60.8287	77.8523	54.9045	57.0068	73.4399	55.1845	47.6172	58.8575
TMEM170B	ENSG00000205269	100113407	transmembrane protein 170B	6	11537749	11583524	protein coding	1	181.968	104.551	117.48	118.146	161.033	146.179	116.732	115.682	111.579	139.62	103.013	124.72	147.946	124.727	143.626	133.105	185.616	102.464	135.314	123.237	132.388	98.9345	170.35	143.093	74.9652	90.2702	180.598	123.689	144.074	109.983	174.474	166.592	97.4717	80.7726	88.5169	144.379	208.686	192.78	181.472	140.781	213.105
DNM2	ENSG00000079805	1785	dynamin 2	19	10718055	10833488	protein coding	1	436.723	405.26	401.222	332.958	417.87	391.156	411.056	468.766	422.405	427.837	398.05	409.795	420.59	394.137	428.869	377.132	470.227	548.913	400.855	462.401	441.631	407.852	485.699	519.375	352.234	350.288	411.193	511.852	460.411	345.223	421.391	393.856	477.513	467.683	490.576	474.822	431.623	364.139	574.131	405.782	401.855
UBE2E2	ENSG00000182247	7325	ubiquitin conjugating enzyme E2 E2	3	23203020	23591794	protein coding	1	9.0984	20.9102	17.9206	19.5283	27.5183	28.2278	19.9542	24.1424	16.936	22.9376	19.0024	21.7765	27.4757	18.9585	21.0919	17.1424	21.6552	16.7288	29.5046	24.226	18.1908	13.124	31.4336	11.6594	12.323	18.6428	23.4676	29.1625	19.8363	17.3121	36.7315	17.4819	18.7067	12.9635	29.8611	15.2513	21.3775	27.54	30.776	21.7383	25.3696
TMEM214	ENSG00000119777	54867	transmembrane protein 214	2	27032910	27041694	protein coding	1	51.5576	98.5769	78.6516	83.9719	94.7851	63.5125	91.7891	112.665	81.6915	88.7587	90.0113	100.964	95.1083	99.7816	81.3546	95.7955	100.026	111.874	90.5485	111.65	73.7736	94.8963	67.9371	107.055	87.2882	89.289	70.4027	73.409	85.6094	78.4136	49.9956	80.2109	107.317	88.7501	99.1816	77.273	37.6652	98.9399	79.5931	95.2345	81.1828
SLC25A3	ENSG00000075415	5250	solute carrier family 25 member 3	12	98593591	98606379	protein coding	1	242.624	194.167	175.224	157.203	186.513	237.92	192.558	207.223	175.338	166.547	166.021	182.131	212.408	186.592	181.792	215.792	176.335	166.242	176.01	196.968	173.823	157.488	315.35	230.009	322.453	139.33	304.058	190.059	216.111	236.259	253.039	206.697	193.959	201.433	181.3	219.618	223.955	236.64	184.656	221.524	220.208
ABTB1	ENSG00000114626	80325	ankyrin repeat and BTB domain containing 1	3	127672935	127680926	protein coding	1	274.974	139.402	128.431	122.052	148.802	209.692	119.725	155.92	176.334	153.582	167.021	156.395	190.217	160.648	171.749	138.147	131.994	194.472	188.219	190.648	198.077	188.783	151.084	164.292	234.138	156.992	204.066	162.908	170.175	174.139	120.398	144.997	186.082	179.495	221.826	204.367	223.955	215.22	179.35	127.324	144.099
SOX12	ENSG00000177732	6666	SRY-box transcription factor 12	20	325552	330224	protein coding	1	51.5576	19.9145	17.9206	15.6227	15.2879	18.1464	15.9633	24.1424	17.9323	9.97288	15.0019	13.8578	16.9081	13.9694	24.1051	20.1675	16.4992	11.501	14.2436	21.0661	30.3179	32.3051	17.2378	12.7194	23.6192	19.624	22.4473	13.0728	36.5406	40.7343	15.3048	33.9354	16.7376	19.9439	39.4594	46.7705	36.6472	22.44	18.0411	30.0196	23.34
KLRB1	ENSG00000111796	3820	killer cell lectin like receptor B1	12	9594551	9607916	protein coding	-1	30.328	27.8803	33.85	41.0095	37.7102	21.1708	45.8946	30.178	19.9248	26.9268	29.0036	30.6851	15.8514	36.9192	28.1226	30.2512	32.9984	29.2754	37.6438	40.0256	6.06358	24.2288	18.2517	43.4579	50.3191	30.4171	24.4879	20.1121	16.7043	24.4406	12.2438	11.3118	10.8302	12.9635	11.7312	9.15075	17.3056	3.06	27.5923	46.5821	14.207
GSPT2	ENSG00000189369	23708	G1 to S phase transition 2	X	51743442	51746232	protein coding	1	13.1421	15.9316	8.9603	8.78775	13.2495	15.122	11.9725	8.04748	8.96614	13.962	11.0014	9.89842	8.45407	11.9738	10.0438	9.07537	14.4368	8.36439	9.15659	10.5331	12.1272	14.1335	14.1958	10.5995	24.6461	14.718	15.3049	6.03362	18.7923	14.257	7.14223	10.2834	9.84562	12.9635	12.7976	25.4188	12.2157	29.58	6.36744	14.4922	9.13306
STX11	ENSG00000135604	8676	syntaxin 11	6	144150487	144191939	protein coding	1	109.181	120.483	174.228	133.769	207.916	139.123	123.716	140.831	124.53	135.631	133.017	113.832	226.146	144.683	130.569	150.248	189.741	159.969	167.871	170.635	122.282	102.973	117.622	169.592	124.257	124.612	157.131	159.891	187.923	149.699	212.226	200.527	141.777	141.601	174.901	145.395	127.247	107.1	156.002	225.664	204.987
FAM193B	ENSG00000146067	54540	family with sequence similarity 193 member B	5	177519789	177554586	protein coding	-1	178.935	190.184	163.277	153.297	164.09	155.253	162.626	192.134	213.195	214.417	219.027	196.979	184.933	164.64	189.827	172.432	212.427	226.884	201.445	202.235	241.533	264.498	145	227.889	192.034	216.845	175.497	190.059	206.715	162.937	157.129	167.62	267.801	239.326	263.418	201.317	223.955	212.16	252.575	163.555	175.558
C1orf50	ENSG00000164008	79078	chromosome 1 open reading frame 50	1	42767245	42779491	protein coding	1	23.2515	17.9231	18.9162	16.5991	17.3263	14.1139	18.9565	20.1187	19.9248	17.9512	17.0021	16.8273	11.6243	19.9563	19.0832	19.1591	9.28079	12.5466	13.2262	16.8529	33.3497	16.1526	30.4196	18.0191	40.0499	12.7556	16.3253	19.1065	24.0124	13.2387	22.447	18.5102	22.6449	18.9467	22.3959	31.5193	36.6472	19.38	31.8372	19.668	19.2809
MGST3	ENSG00000143198	4259	microsomal glutathione S-transferase 3	1	165631213	165661796	protein coding	1	13.1421	12.9444	13.9382	10.7406	18.3455	22.179	9.97708	16.095	19.9248	11.9675	17.0021	15.8375	12.6811	14.9672	18.0788	21.1759	17.5304	15.6832	20.348	21.0661	11.1166	13.124	18.2517	24.3788	17.4576	16.6804	14.2846	20.1121	15.6603	14.257	17.3454	10.2834	19.6912	19.9439	18.13	19.3183	1.01798	5.09999	1.06124	15.5274	18.2661
TMTC4	ENSG00000125247	84899	transmembrane O-mannosyltransferase targeting cadherins 4	13	100603625	100675093	protein coding	-1	36.3936	17.9231	15.9294	18.5519	32.6142	39.3172	21.9496	19.1128	26.8984	28.9214	40.005	31.6749	34.873	34.9235	18.0788	24.201	25.78	31.3665	18.3132	16.8529	35.3709	29.2765	30.4196	15.8992	36.9691	29.4359	28.5692	43.2409	22.9684	19.3488	47.955	35.9921	31.506	27.9214	37.3264	26.4355	16.2877	22.44	38.2047	25.8789	28.414
DGKA	ENSG00000065357	1606	diacylglycerol kinase alpha	12	55927319	55954027	protein coding	1	427.625	472.97	461.953	466.727	396.467	402.246	475.907	492.908	422.405	411.88	536.067	533.525	377.263	529.84	582.539	544.522	322.765	419.265	478.177	415.002	588.168	713.742	298.112	308.445	409.741	499.43	389.766	482.689	531.405	592.685	446.899	434.99	561.201	504.579	530.035	536.844	403.119	407.999	404.333	452.364	352.13
FANCE	ENSG00000112039	2178	FA complementation group E	6	35452338	35467104	protein coding	1	7.07653	12.9444	13.9382	10.7406	13.2495	12.0976	10.9748	17.1009	10.9586	7.97831	9.00113	15.8375	15.8514	8.98034	15.0657	12.1005	9.28079	12.5466	9.15659	11.5864	14.1484	15.143	20.2797	27.5587	13.35	13.7368	20.4066	23.1289	11.4842	18.3304	2.04064	19.5386	26.5832	12.9635	14.9306	14.2345	16.2877	13.26	7.42868	4.14063	10.1478
TRAPPC10	ENSG00000160218	7109	trafficking protein particle complex subunit 10	21	44012309	44106552	protein coding	1	293.171	208.107	211.065	214.812	173.263	197.594	241.445	242.43	224.153	219.403	249.031	226.674	195.5	199.563	217.95	216.8	253.675	250.932	196.358	203.288	240.522	213.012	218.007	187.611	271.107	267.867	178.558	240.339	228.64	204.69	155.088	199.499	249.094	217.388	226.091	198.266	147.607	165.24	250.453	215.313	209.046
LAPTM4A	ENSG00000068697	9741	lysosomal protein transmembrane 4 alpha	2	20032650	20051628	protein coding	-1	77.8418	69.7008	55.753	47.8444	80.5164	92.7484	56.8694	50.2967	63.7592	61.8319	53.0066	55.4312	70.8028	74.8362	44.1926	51.4271	77.3399	56.4596	56.9743	64.2516	58.6146	46.4386	90.2448	82.676	100.638	60.8343	92.85	77.4314	56.3769	54.9913	104.072	76.0975	55.1355	48.8624	65.0546	68.1223	94.672	73.4399	83.838	66.2501	71.0349
ZBTB45	ENSG00000119574	84878	zinc finger and BTB domain containing 45	19	58513530	58538911	protein coding	-1	9.0984	23.8974	22.8986	21.4812	24.4607	15.122	23.945	32.1899	22.9135	23.9349	16.002	20.7867	24.3054	20.9541	27.1182	26.2177	20.624	30.3209	19.3306	33.7058	26.2755	30.2861	14.1958	16.9592	18.4846	22.5675	13.2643	18.1009	21.9244	29.5324	17.3454	37.0204	27.5677	33.9045	20.2629	23.3853	4.07191	18.36	10.6124	25.8789	17.2513
ELL	ENSG00000105656	8178	elongation factor for RNA polymerase II	19	18442663	18522116	protein coding	-1	110.192	103.555	83.6295	78.1134	82.5548	90.7321	80.8143	113.671	92.6501	96.737	93.0116	82.1569	105.676	81.8209	97.4247	94.7872	104.151	128.603	97.6703	92.6909	102.07	65.6198	76.049	118.714	67.7768	80.4582	70.4027	86.4818	104.402	58.0464	81.6255	83.2959	117.163	107.697	94.9158	66.0888	94.672	76.4999	145.39	84.8829	88.2863
TOM1	ENSG00000100284	10043	target of myb1 membrane trafficking protein	22	35299275	35347992	protein coding	1	109.181	85.6324	84.6251	91.7832	121.284	78.6345	65.8487	81.4807	96.635	101.723	115.014	83.1467	122.584	83.8165	88.3853	90.7537	129.931	120.238	100.722	105.331	121.272	89.8486	75.035	86.9158	68.8037	69.665	83.667	130.728	104.402	104.891	111.215	129.571	96.4871	89.7473	131.176	106.759	90.6001	74.4599	130.533	94.1993	105.538
RAB7A	ENSG00000075785	7879	RAB7A, member RAS oncogene family	3	128693669	128825942	protein coding	1	153.662	223.043	232.968	212.859	273.144	252.034	242.443	239.412	224.153	225.387	205.026	209.847	258.906	232.491	217.95	222.851	235.113	207.019	259.437	286.499	263.766	235.222	215.979	246.968	196.142	214.882	204.066	213.188	254.74	223.02	184.678	222.122	219.557	225.366	199.43	304.008	174.074	201.96	240.902	277.422	234.415
ARMCX6	ENSG00000198960	54470	armadillo repeat containing X-linked 6	X	101615118	101618001	protein coding	-1	4.04373	7.96581	12.9427	8.78775	7.13437	16.1302	9.97708	11.0653	3.98495	8.97559	6.00075	3.95937	11.6243	10.976	7.03065	8.06699	12.3744	12.5466	8.13919	8.42644	17.1802	17.1621	30.4196	18.0191	2.05384	10.7932	11.2236	9.05043	5.22008	14.257	6.12191	12.3401	6.89194	11.9663	11.7312	18.3015	12.2157	26.52	9.55117	9.31642	6.08871
CYB5D2	ENSG00000167740	124936	cytochrome b5 domain containing 2	17	4143168	4187310	protein coding	1	19.2077	10.953	11.9471	7.81134	9.17276	13.1057	15.9633	9.05341	17.9323	16.9539	12.0015	9.89842	11.6243	9.97816	11.0482	16.134	13.4056	7.31884	10.174	10.5331	10.106	12.1144	15.2098	7.41964	14.3769	14.718	14.2846	12.0672	15.6603	16.2937	11.2235	13.3685	17.7221	1.99439	24.5288	24.402	16.2877	15.3	7.42868	13.457	12.1774
TRMT10C	ENSG00000174173	54931	tRNA methyltransferase 10C, mitochondrial RNase P subunit	3	101561868	101566446	protein coding	1	7.07653	12.9444	9.95589	12.6934	14.2687	19.1546	13.9679	10.0593	13.9473	6.98102	9.00113	12.8679	9.51083	13.9694	8.03502	7.05862	6.1872	4.1822	9.15659	12.6397	5.05299	21.2002	24.3357	3.17985	0	9.81198	10.2033	11.0616	11.4842	11.2019	37.7518	9.2551	15.753	18.9467	8.53175	21.3518	0	16.32	14.8574	11.3867	11.1626
SBK1	ENSG00000188322	388228	SH3 domain binding kinase 1	16	28259246	28323849	protein coding	1	42.4592	82.6453	68.6957	59.5614	46.883	47.3823	57.8671	70.4154	70.7329	84.7695	92.0115	73.2483	35.9298	53.882	87.3809	60.5024	94.8703	119.193	68.1657	88.4777	81.8584	92.8773	28.3916	108.115	43.1307	87.3266	64.2808	55.3082	91.8735	78.4136	26.5283	51.4172	66.9502	70.8007	68.254	47.7873	39.7012	46.9199	58.3682	53.8282	46.6801
MDM4	ENSG00000198625	4194	MDM4 regulator of p53	1	204516379	204558120	protein coding	1	713.719	532.713	552.552	571.204	545.269	500.035	578.671	567.347	568.852	567.457	533.067	583.017	461.804	571.748	545.377	523.346	541.38	411.946	508.699	390.776	591.199	478.52	547.552	339.184	608.964	631.891	474.453	595.317	518.876	528.528	544.85	493.606	539.54	558.428	495.908	564.296	492.702	625.259	578.376	585.899	563.206
IGF1R	ENSG00000140443	3480	insulin like growth factor 1 receptor	15	98648539	98964530	protein coding	1	69.7544	109.53	132.413	119.123	110.073	109.887	151.652	119.706	147.443	102.721	163.02	152.436	163.798	155.659	180.788	144.197	115.494	113.965	155.662	154.836	202.119	201.907	93.2867	89.0357	139.661	156.01	130.602	159.891	169.131	159.882	157.129	132.656	118.147	124.649	201.563	186.065	150.661	90.7799	179.35	123.184	142.07
GOLGA5	ENSG00000066455	9950	golgin A5	14	92794305	92839947	protein coding	1	42.4592	40.8248	43.8059	41.9859	52.9981	47.3823	43.8991	33.1958	40.8457	40.8888	40.005	32.6648	53.8947	43.9039	37.162	37.3098	37.1232	23.0021	39.6785	40.0256	48.5087	38.3623	47.6573	50.8775	36.9691	50.0411	42.8538	20.1121	41.7607	50.9179	42.8534	47.3039	31.506	40.8849	40.5258	32.536	52.9349	36.7199	23.3473	37.2657	39.5766
RBM14	ENSG00000239306	10432	RNA binding motif protein 14	11	66616626	66629934	protein coding	1	163.771	161.308	180.202	166.967	152.879	157.269	156.64	202.193	170.357	178.515	207.026	174.212	193.387	197.567	209.915	201.675	172.21	230.021	183.132	160.102	282.967	191.812	189.615	147.333	165.334	247.262	163.253	201.121	206.715	173.121	145.905	183.045	225.465	200.436	278.348	267.405	177.128	157.08	252.575	194.61	210.06
ACO2	ENSG00000100412	50	aconitase 2	22	41447830	41529273	protein coding	1	93.0058	121.479	124.449	118.146	135.553	130.049	137.684	150.89	125.526	160.563	151.019	116.801	165.911	133.707	119.521	135.122	131.994	148.468	147.523	151.676	151.59	131.24	121.678	178.071	122.204	118.725	114.277	126.706	144.074	115.074	113.255	118.26	144.731	143.596	172.768	116.926	122.157	83.6399	157.064	134.57	140.04
RNF14	ENSG00000013561	9604	ring finger protein 14	5	141958328	141990292	protein coding	1	78.8528	31.8632	31.8589	42.9624	31.595	49.3986	37.9129	23.1365	38.8533	27.9241	29.0036	32.6648	33.8163	37.917	28.1226	24.201	49.4976	33.4576	33.5742	28.4392	30.3179	18.1716	47.6573	24.3788	42.1037	20.6052	51.0165	39.2185	31.3205	36.6609	52.0362	40.1055	42.3362	26.9242	26.6617	27.4523	20.3596	66.2999	21.2248	25.8789	32.4731
C14orf119	ENSG00000179933	55017	chromosome 14 open reading frame 119	14	23095505	23100456	protein coding	1	21.2296	23.8974	19.9118	31.2453	25.4799	16.1302	28.9335	24.1424	18.9285	26.9268	25.0031	29.6953	30.646	30.9323	19.0832	21.1759	19.5928	19.8654	27.4698	32.6525	14.1484	27.2575	7.0979	30.7385	0	24.5299	18.3659	15.084	22.9684	23.4222	19.386	21.5952	12.7993	8.97473	8.53175	11.1843	28.5034	29.58	9.55117	26.9141	15.2218
AMIGO2	ENSG00000139211	347902	adhesion molecule with Ig like domain 2	12	47075707	47079959	protein coding	-1	7.07653	19.9145	15.9294	15.6227	19.3647	11.0895	14.9656	15.089	17.9323	16.9539	18.0023	19.7968	12.6811	21.9519	18.0788	21.1759	7.2184	24.0476	19.3306	18.9595	12.1272	20.1907	12.1678	12.7194	15.4038	16.6804	13.2643	13.0728	17.7483	17.3121	29.5892	12.3401	20.6758	9.97193	14.9306	21.3518	5.08989	34.68	11.6736	16.5625	14.207
BAZ1B	ENSG00000009954	9031	bromodomain adjacent to zinc finger domain 1B	7	73440406	73522293	protein coding	-1	284.072	196.158	201.109	205.048	171.225	206.668	205.528	182.074	182.311	183.501	199.025	199.948	179.649	185.594	210.919	210.75	180.46	190.29	202.462	212.768	199.088	229.165	226.119	160.052	162.253	198.202	230.594	226.261	245.344	243.388	188.759	186.13	204.789	222.374	159.97	219.618	255.513	339.66	185.717	179.082	195.853
IL15	ENSG00000164136	3600	interleukin 15	4	141636583	141733987	protein coding	1	64.6997	36.8419	54.7574	41.9859	41.787	49.3986	38.9106	43.2552	49.8119	42.8834	40.005	39.5937	56.0082	62.8624	44.1926	42.3517	40.2168	39.7309	44.7655	30.5459	30.3179	17.1621	38.5315	23.3189	26.6999	33.3607	37.7522	57.3194	34.4526	24.4406	26.5283	17.4819	42.3362	55.8428	26.6617	23.3853	15.2697	36.7199	76.4093	51.7579	65.961
ZNF577	ENSG00000161551	84765	zinc finger protein 577	19	51804816	51890950	protein coding	-1	33.3608	29.8718	31.8589	35.151	26.4991	36.2928	37.9129	41.2433	31.8796	27.9241	27.0034	27.7156	30.646	34.9235	31.1357	29.2428	28.8736	31.3665	31.5394	24.226	37.3921	23.2193	37.5175	39.2181	37.9961	37.2855	38.7725	28.1569	41.7607	37.6793	26.5283	44.2188	19.6912	26.9242	14.9306	31.5193	32.5753	61.1999	33.9597	24.8438	31.4583
ZNF331	ENSG00000130844	55422	zinc finger protein 331	19	53519527	53580269	protein coding	1	25.2733	41.8205	33.85	34.1746	37.7102	28.2278	53.8762	43.2552	43.8345	38.8942	42.0053	37.614	50.7244	37.917	51.2233	38.3182	44.3416	43.9131	43.7481	33.7058	35.3709	42.4005	45.6294	38.1582	40.0499	34.3419	35.7115	40.2241	50.1128	51.9363	40.8127	61.7007	21.6604	28.9186	49.0576	58.9715	49.8809	31.62	45.6334	64.1797	45.6653
RFX7	ENSG00000181827	64864	regulatory factor X7	15	56087280	56245082	protein coding	-1	86.9402	121.479	123.453	123.029	124.342	84.6833	136.686	117.694	120.545	120.672	102.013	131.649	119.414	111.755	115.503	137.139	96.9327	93.0538	108.862	122.183	128.346	119.125	85.1748	81.6161	94.4767	103.026	74.4841	88.4931	100.226	94.7073	96.9302	111.061	95.5026	93.7361	93.8493	127.094	90.6001	67.3199	112.492	134.57	103.508
LRIG2	ENSG00000198799	9860	leucine rich repeats and immunoglobulin like domains 2	1	113073198	113132260	protein coding	1	79.8637	86.6282	102.546	100.571	84.5932	82.667	96.7777	105.623	92.6501	110.699	92.0115	106.903	78.2001	100.779	121.53	103.863	96.9327	110.828	85.4615	73.7314	90.9538	85.8105	81.1189	74.1964	59.5614	114.8	57.1385	87.4875	75.1692	83.5054	55.0972	63.7574	83.6878	76.7838	79.9852	70.1558	66.1686	110.16	63.6744	84.8829	86.2567
METTL5	ENSG00000138382	29081	methyltransferase 5, N6-adenosine	2	169810081	169824931	protein coding	-1	2.02187	11.9487	7.96471	14.6463	8.15356	10.0813	11.9725	7.04154	7.9699	7.97831	9.00113	13.8578	4.22703	11.9738	10.0438	12.1005	7.2184	12.5466	7.12179	9.47975	7.07418	11.1049	20.2797	11.6594	12.323	3.92479	15.3049	14.0784	7.30812	14.257	12.2438	7.19841	17.7221	14.9579	12.7976	15.2513	5.08989	5.09999	3.18372	17.5977	12.1774
[truncated: 7,461 more rows]
[truncated: 104 more columns]
